# Supplementary material for: A comprehensive investigation discovered the novel methyltransferase METTL24 as one presumably prognostic gene for kidney renal clear cell carcinoma potentially modulating tumor immune microenvironment
Source: Front Immunol. 2022 Oct 14;13:926461. doi: 10.3389/fimmu.2022.926461 (PMC9613963; doi:10.3389/fimmu.2022.926461)
Supplement: Supplementary file 1 [file Table_1.xlsx]

## Sheet: Sheet1
NO.	Tissues	Pathological types	Cytoplasm		Membrene		Nucleus		Remark
			Intensity	Positive rate	Intensity	Positive rate	Intensity	Positive rate
A01	Cancer	Kidney clear cell renal cell carcinoma	0.5	10%	Negative	Negative	Negative	Negative
A02	Paracancer	Paracancer tissue	1	0.6	1-2	0.8	Negative	Negative
A03	Cancer	Kidney clear cell renal cell carcinoma	Negative	Negative	Negative	Negative	Negative	Negative
A04	Paracancer	Paracancer tissue	0.5-1	0.6	1-2	0.7	Negative	Negative
A05	Cancer	Kidney clear cell renal cell carcinoma	Negative	Negative	Negative	Negative	Negative	Negative
A06	Paracancer	Paracancer tissue	1	0.6	1	0.6	Negative	Negative
A07	Cancer	Kidney clear cell renal cell carcinoma	Negative	Negative	Negative	Negative	Negative	Negative
A08	Paracancer	Paracancer tissue	——	——	——	——	——	——	Detached
A09	Cancer	Kidney clear cell renal cell carcinoma	0.5	0.1	Negative	Negative	Negative	Negative
A10	Paracancer	Paracancer tissue	0.5-1	0.6	1	0.6	Negative	Negative
A11	Cancer	Kidney clear cell renal cell carcinoma	Negative	Negative	Negative	Negative	Negative	Negative
A12	Paracancer	Paracancer tissue	0.5	0.5	1	0.8	Negative	Negative
A13	Cancer	Kidney clear cell renal cell carcinoma	Negative	Negative	Negative	Negative	Negative	Negative
A14	Paracancer	Paracancer tissue	0.5	0.6	1	0.7	Negative	Negative
A15	Cancer	Kidney clear cell renal cell carcinoma	0.5	0.65	Negative	Negative	Negative	Negative
A16	Paracancer	Paracancer tissue	0.5	0.1	1	0.2	Negative	Negative	Very few proximal tubules
A17	Cancer	Kidney clear cell renal cell carcinoma	Negative	Negative	Negative	Negative	Negative	Negative
A18	Paracancer	Paracancer tissue	0.5	0.6	1-2	0.8	Negative	Negative
B01	Cancer	Kidney clear cell renal cell carcinoma	Negative	Negative	Negative	Negative	Negative	Negative
B02	Paracancer	Paracancer tissue	0.5	0.5	1	0.6	Negative	Negative
B03	Cancer	Kidney clear cell renal cell carcinoma	Negative	Negative	Negative	Negative	Negative	Negative
B04	Paracancer	Paracancer tissue	0.5	0.1	Negative	Negative	Negative	Negative
B05	Cancer	Kidney clear cell renal cell carcinoma	Negative	Negative	Negative	Negative	Negative	Negative
B06	Paracancer	Paracancer tissue	0.5	0.2	1	0.4	Negative	Negative
B07	Cancer	Kidney clear cell renal cell carcinoma	Negative	Negative	Negative	Negative	Negative	Negative
B08	Paracancer	Paracancer tissue	0.5	0.6	1	0.6	Negative	Negative
B09	Cancer	Kidney clear cell renal cell carcinoma	Negative	Negative	Negative	Negative	Negative	Negative
B10	Paracancer	Paracancer tissue	0.5	0.5	1	0.65	Negative	Negative
B11	Cancer	Kidney clear cell renal cell carcinoma	Negative	Negative	Negative	Negative	Negative	Negative
B12	Paracancer	Paracancer tissue	0.5	0.4	1	0.5	Negative	Negative
B13	Cancer	Kidney clear cell renal cell carcinoma	Negative	Negative	Negative	Negative	Negative	Negative
B14	Paracancer	Paracancer tissue	0.5	0.1	1	0.1	Negative	Negative
B15	Cancer	Kidney clear cell renal cell carcinoma	Negative	Negative	Negative	Negative	Negative	Negative
B16	Paracancer	Paracancer tissue	0.5	0.1	1	0.1	Negative	Negative
B17	Cancer	Kidney clear cell renal cell carcinoma	Negative	Negative	Negative	Negative	Negative	Negative
B18	Paracancer	Paracancer tissue	——	——	——	——	——	——	Detached
C01	Cancer	Kidney clear cell renal cell carcinoma	Negative	Negative	Negative	Negative	Negative	Negative
C02	Paracancer	Paracancer tissue	0.5	0.4	1	0.2	Negative	Negative
C03	Cancer	Kidney clear cell renal cell carcinoma	Negative	Negative	Negative	Negative	Negative	Negative
C04	Paracancer	Paracancer tissue	0.5	0.2	1	0.1	Negative	Negative
C05	Cancer	Kidney clear cell renal cell carcinoma	Negative	Negative	Negative	Negative	Negative	Negative
C06	Paracancer	Paracancer tissue	0.5	0.4	Negative	Negative	Negative	Negative
C07	Cancer	Kidney clear cell renal cell carcinoma	Negative	Negative	Negative	Negative	Negative	Negative
C08	Paracancer	Paracancer tissue	0.5	0.6	1	0.4	Negative	Negative
C09	Cancer	Kidney clear cell renal cell carcinoma	Negative	Negative	Negative	Negative	Negative	Negative
C10	Paracancer	Paracancer tissue	0.5	0.4	1	0.4	Negative	Negative
C11	Cancer	Kidney clear cell renal cell carcinoma	Negative	Negative	Negative	Negative	Negative	Negative
C12	Paracancer	Paracancer tissue	0.5	0.1	Negative	Negative	Negative	Negative
C13	Cancer	Kidney clear cell renal cell carcinoma	Negative	Negative	Negative	Negative	Negative	Negative
C14	Paracancer	Paracancer tissue	0.5	0.2	1	0.2	Negative	Negative
C15	Cancer	Kidney clear cell renal cell carcinoma	Negative	Negative	Negative	Negative	Negative	Negative
C16	Paracancer	Paracancer tissue	0.5	0.4	1	0.5	Negative	Negative
C17	Cancer	Kidney clear cell renal cell carcinoma	Negative	Negative	Negative	Negative	Negative	Negative
C18	Paracancer	Paracancer tissue	0.5	0.4	1	0.6	Negative	Negative
D01	Cancer	Kidney clear cell renal cell carcinoma	0.5	0.1	Negative	Negative	Negative	Negative
D02	Paracancer	Paracancer tissue	0.5	0.2	1	0.3	Negative	Negative
D03	Cancer	Kidney clear cell renal cell carcinoma	Negative	Negative	Negative	Negative	Negative	Negative
D04	Paracancer	Paracancer tissue	0.5	0.4	1	0.6	Negative	Negative
D05	Cancer	Kidney clear cell renal cell carcinoma	——	——	——	——	——	——	No cancerous tissue
D06	Paracancer	Paracancer tissue	0.5-1	0.5	1	0.65	Negative	Negative
D07	Cancer	Kidney clear cell renal cell carcinoma	Negative	Negative	Negative	Negative	Negative	Negative
D08	Paracancer	Paracancer tissue	0.5-1	0.4	1	0.7	Negative	Negative
D09	Cancer	Kidney clear cell renal cell carcinoma	Negative	Negative	Negative	Negative	Negative	Negative
D10	Paracancer	Paracancer tissue	0.5	0.4	1	0.6	Negative	Negative
D11	Cancer	Kidney clear cell renal cell carcinoma	Negative	Negative	Negative	Negative	Negative	Negative
D12	Paracancer	Paracancer tissue	0.5	0.4	1	0.6	Negative	Negative
D13	Cancer	Kidney clear cell renal cell carcinoma	0.5	0.1	Negative	Negative	Negative	Negative
D14	Paracancer	Paracancer tissue	0.5	0.4	1	0.65	Negative	Negative
D15	Cancer	Kidney clear cell renal cell carcinoma	——	——	——	——	——	——	Detached
D16	Paracancer	Paracancer tissue	0.5	0.3	1	0.6	Negative	Negative
D17	Cancer	Kidney clear cell renal cell carcinoma	Negative	Negative	Negative	Negative	Negative	Negative
D18	Paracancer	Paracancer tissue	0.5-1	0.4	1	0.6	Negative	Negative
E01	Cancer	Kidney clear cell renal cell carcinoma	0.5	0.1	Negative	Negative	Negative	Negative
E02	Paracancer	Paracancer tissue	0.5-1	0.55	1	0.7	Negative	Negative
E03	Cancer	Kidney clear cell renal cell carcinoma	Negative	Negative	Negative	Negative	Negative	Negative
E04	Paracancer	Paracancer tissue	——	——	——	——	——	——	No renal tubular epithelia
E05	Cancer	Kidney clear cell renal cell carcinoma	0.5	0.1	Negative	Negative	Negative	Negative
E06	Paracancer	Paracancer tissue	0.5	0.2	1	0.4	Negative	Negative
E07	Cancer	Kidney clear cell renal cell carcinoma	Negative	Negative	Negative	Negative	Negative	Negative
E08	Paracancer	Paracancer tissue	0.5-1	0.7	1	0.65	Negative	Negative
E09	Cancer	Kidney clear cell renal cell carcinoma	Negative	Negative	Negative	Negative	Negative	Negative
E10	Paracancer	Paracancer tissue	0.5-1	0.6	1	0.7	Negative	Negative
E11	Cancer	Kidney clear cell renal cell carcinoma	Negative	Negative	Negative	Negative	Negative	Negative
E12	Paracancer	Paracancer tissue	0.5	0.4	1	0.7	Negative	Negative
E13	Cancer	Kidney clear cell renal cell carcinoma	Negative	Negative	Negative	Negative	Negative	Negative
E14	Paracancer	Paracancer tissue	0.5	0.4	1	0.65	Negative	Negative
E15	Cancer	Kidney clear cell renal cell carcinoma	0.5	0.1	Negative	Negative	Negative	Negative
E16	Paracancer	Paracancer tissue	0.5	0.5	1	0.45	Negative	Negative
E17	Cancer	Kidney clear cell renal cell carcinoma	0.5	0.4	Negative	Negative	Negative	Negative
E18	Paracancer	Paracancer tissue	0.5	0.55	1	0.7	Negative	Negative
F01	Cancer	Kidney clear cell renal cell carcinoma	Negative	Negative	Negative	Negative	Negative	Negative
F02	Paracancer	Paracancer tissue	0.5	0.45	1	0.65	Negative	Negative
F03	Cancer	Kidney clear cell renal cell carcinoma, partial papillary renal cell carcinoma	Negative	Negative	Negative	Negative	Negative	Negative
F04	Paracancer	Paracancer tissue	0.5	0.1	Negative	Negative	Negative	Negative	Very few proximal tubules
F05	Cancer	Kidney clear cell renal cell carcinoma	Negative	Negative	Negative	Negative	Negative	Negative
F06	Paracancer	Paracancer tissue	0.5	0.4	1	0.8	Negative	Negative
F07	Cancer	Kidney clear cell renal cell carcinoma	Negative	Negative	Negative	Negative	Negative	Negative
F08	Paracancer	Paracancer tissue	0.5	0.4	1	0.65	Negative	Negative
F09	Cancer	Kidney clear cell renal cell carcinoma	0.5	0.1	Negative	Negative	Negative	Negative
F10	Paracancer	Paracancer tissue	0.5	0.4	1	0.6	Negative	Negative
F11	Cancer	Kidney clear cell renal cell carcinoma	Negative	Negative	Negative	Negative	Negative	Negative
F12	Paracancer	Paracancer tissue	0.5	0.3	1	0.65	Negative	Negative
F13	Cancer	Kidney clear cell renal cell carcinoma	0.5	0.1	Negative	Negative	Negative	Negative
F14	Paracancer	Paracancer tissue	0.5	0.4	1	0.7	Negative	Negative
F15	Cancer	Kidney clear cell renal cell carcinoma	Negative	Negative	Negative	Negative	Negative	Negative
F16	Paracancer	Paracancer tissue	0.5	0.4	1	0.8	Negative	Negative
F17	Cancer	Kidney clear cell renal cell carcinoma	Negative	Negative	Negative	Negative	Negative	Negative
F18	Paracancer	Paracancer tissue	0.5	0.2	1	0.7	Negative	Negative
G01	Cancer	Kidney clear cell renal cell carcinoma	Negative	Negative	Negative	Negative	Negative	Negative
G02	Paracancer	Paracancer tissue	0.5	0.2	1	0.8	Negative	Negative
G03	Cancer	Kidney clear cell renal cell carcinoma	Negative	Negative	Negative	Negative	Negative	Negative
G04	Paracancer	Paracancer tissue	0.5	0.4	1	0.65	Negative	Negative
G05	Cancer	Kidney clear cell renal cell carcinoma	Negative	Negative	Negative	Negative	Negative	Negative
G06	Paracancer	Paracancer tissue	0.5	0.4	1	0.45	Negative	Negative
G07	Cancer	Kidney clear cell renal cell carcinoma	Negative	Negative	Negative	Negative	Negative	Negative
G08	Paracancer	Paracancer tissue	0.5	0.3	1	0.6	Negative	Negative
G09	Cancer	Kidney clear cell renal cell carcinoma	Negative	Negative	Negative	Negative	Negative	Negative
G10	Paracancer	Paracancer tissue	0.5	0.2	1	0.4	Negative	Negative
G11	Cancer	Kidney clear cell renal cell carcinoma	Negative	Negative	Negative	Negative	Negative	Negative
G12	Paracancer	Paracancer tissue	0.5	0.1	1	0.2	Negative	Negative
G13	Cancer	Kidney clear cell renal cell carcinoma	Negative	Negative	Negative	Negative	Negative	Negative
G14	Paracancer	Paracancer tissue	0.5	0.2	1	0.1	Negative	Negative
G15	Cancer	Kidney clear cell renal cell carcinoma	Negative	Negative	Negative	Negative	Negative	Negative
G16	Paracancer	Paracancer tissue	0.5	0.3	1	0.6	Negative	Negative
G17	Cancer	Kidney clear cell renal cell carcinoma	Negative	Negative	Negative	Negative	Negative	Negative
G18	Paracancer	Paracancer tissue	0.5-1	0.45	1	0.7	Negative	Negative
H01	Cancer	Kidney clear cell renal cell carcinoma	Negative	Negative	Negative	Negative	Negative	Negative
H02	Paracancer	Paracancer tissue	Negative	Negative	Negative	Negative	Negative	Negative	No proximal tubules
H03	Cancer	Kidney clear cell renal cell carcinoma	Negative	Negative	Negative	Negative	Negative	Negative
H04	Paracancer	Paracancer tissue	0.5	0.1	Negative	Negative	Negative	Negative
H05	Cancer	Kidney clear cell renal cell carcinoma	Negative	Negative	Negative	Negative	Negative	Negative
H06	Paracancer	Paracancer tissue	——	——	——	——	——	——	Detached
H07	Cancer	Kidney clear cell renal cell carcinoma	Negative	Negative	Negative	Negative	Negative	Negative
H08	Paracancer	Paracancer tissue	0.5	0.2	1	0.5	Negative	Negative
H09	Cancer	Kidney clear cell renal cell carcinoma	Negative	Negative	Negative	Negative	Negative	Negative
H10	Paracancer	Paracancer tissue	0.5	0.6	1	0.75	Negative	Negative
H11	Cancer	Kidney clear cell renal cell carcinoma	Negative	Negative	Negative	Negative	Negative	Negative
H12	Paracancer	Paracancer tissue	0.5	0.2	1	0.6	Negative	Negative
H13	Cancer	Kidney clear cell renal cell carcinoma	Negative	Negative	Negative	Negative	Negative	Negative
H14	Paracancer	Paracancer tissue	0.5	0.2	1	0.8	Negative	Negative
H15	Cancer	Kidney clear cell renal cell carcinoma	Negative	Negative	Negative	Negative	Negative	Negative
H16	Paracancer	Paracancer tissue	0.5	0.4	1-2	0.85	Negative	Negative
H17	Cancer	Kidney clear cell renal cell carcinoma	Negative	Negative	Negative	Negative	Negative	Negative
H18	Paracancer	Paracancer tissue	0.5	0.4	1	0.9	Negative	Negative
I01	Cancer	Kidney clear cell renal cell carcinoma	Negative	Negative	Negative	Negative	Negative	Negative
I02	Paracancer	Paracancer tissue	0.5	0.2	1	0.6	Negative	Negative
I03	Cancer	Kidney clear cell renal cell carcinoma	Negative	Negative	Negative	Negative	Negative	Negative
I04	Paracancer	Paracancer tissue	0.5	0.2	1	0.75	Negative	Negative
I05	Cancer	Kidney clear cell renal cell carcinoma	Negative	Negative	Negative	Negative	Negative	Negative
I06	Paracancer	Paracancer tissue	0.5	0.1	1	0.1	Negative	Negative
I07	Cancer	Kidney clear cell renal cell carcinoma	Negative	Negative	Negative	Negative	Negative	Negative
I08	Paracancer	Paracancer tissue	0.5	0.2	1	0.6	Negative	Negative
I09	Cancer	Kidney clear cell renal cell carcinoma	Negative	Negative	Negative	Negative	Negative	Negative
I10	Paracancer	Paracancer tissue	0.5	0.1	1	0.7	Negative	Negative
I11	Cancer	Kidney clear cell renal cell carcinoma, partial papillary renal cell carcinoma	Negative	Negative	Negative	Negative	Negative	Negative
I12	Paracancer	Paracancer tissue	0.5	0.2	1	0.65	Negative	Negative
I13	Cancer	Kidney clear cell renal cell carcinoma，partial sarcomatoid variant	Negative	Negative	Negative	Negative	Negative	Negative
I14	Paracancer	Paracancer tissue	0.5	0.2	1	0.6	Negative	Negative
I15	Cancer	Kidney clear cell renal cell carcinoma	Negative	Negative	Negative	Negative	Negative	Negative
I16	Paracancer	Paracancer tissue	0.5	0.4	1	0.8	Negative	Negative
I17	Cancer	Kidney clear cell renal cell carcinoma	Negative	Negative	Negative	Negative	Negative	Negative
I18	Paracancer	Paracancer tissue	0.5	0.1	1	0.65	Negative	Negative
J01	Cancer	Kidney clear cell renal cell carcinoma	Negative	Negative	Negative	Negative	Negative	Negative
J02	Paracancer	Paracancer tissue	0.5	0.1	1	0.6	Negative	Negative
J03	Cancer	Kidney clear cell renal cell carcinoma	0.5	0.1	Negative	Negative	Negative	Negative
J04	Paracancer	Paracancer tissue	0.5	0.2	1	0.65	Negative	Negative
J05	Cancer	Kidney clear cell renal cell carcinoma	Negative	Negative	Negative	Negative	Negative	Negative
J06	Paracancer	Paracancer tissue	0.5	0.2	1	0.4	Negative	Negative
J07	Cancer	Kidney clear cell renal cell carcinoma	Negative	Negative	Negative	Negative	Negative	Negative
J08	Paracancer	Paracancer tissue	0.5	0.2	1	0.7	Negative	Negative
J09	Cancer	Kidney clear cell renal cell carcinoma	Negative	Negative	Negative	Negative	Negative	Negative
J10	Paracancer	Paracancer tissue	0.5	0.1	1	0.65	Negative	Negative
J11	Cancer	Kidney clear cell renal cell carcinoma	Negative	Negative	Negative	Negative	Negative	Negative
J12	Paracancer	Paracancer tissue	0.5	0.4	1	0.7	Negative	Negative
J13	Cancer	Kidney clear cell renal cell carcinoma	Negative	Negative	Negative	Negative	Negative	Negative
J14	Paracancer	Paracancer tissue	0.5	0.2	1	0.75	Negative	Negative
J15	Cancer	Kidney clear cell renal cell carcinoma	Negative	Negative	Negative	Negative	Negative	Negative
J16	Paracancer	Paracancer tissue	——	——	——	——	——	——	Detached
J17	Cancer	Kidney clear cell renal cell carcinoma	Negative	Negative	Negative	Negative	Negative	Negative
J18	Paracancer	Paracancer tissue	0.5	0.2	1	0.8	Negative	Negative
