# Supplementary material for: A comprehensive investigation discovered the novel methyltransferase METTL24 as one presumably prognostic gene for kidney renal clear cell carcinoma potentially modulating tumor immune microenvironment
Source: Front Immunol. 2022 Oct 14;13:926461. doi: 10.3389/fimmu.2022.926461 (PMC9613963; doi:10.3389/fimmu.2022.926461)
Supplement: Supplementary file 2 [file Table_2.xls]

## Sheet: Description
Sheet	Description
S1-Co-expression genes	METTL24 and co-expression genes
S2-Transcriptional factors (TFs)	METTL24 and corresponding transcriptional factors (TFs) in kidney tissue

## Sheet: S1-Co-expression genes
Query	Statistic	P-value	FDR (BH)	Event_SD	Event_TD
C6orf186	1	1e-75	1e-71	526	526
FRMD3	0.684671	5.81161e-75	5.85782e-71	526	532
SSFA2	0.597348	7.46373e-53	5.01538e-49	526	533
TRPM3	0.585888	1.9365e-50	9.75948e-47	526	532
ZNF704	0.58461	3.54961e-50	1.43113e-46	526	532
ITGA8	0.582699	8.74608e-50	2.93854e-46	526	529
EPHA4	0.575507	2.46683e-48	4.97289e-45	526	533
ATE1	0.574228	4.43023e-48	8.119e-45	526	533
2021-03-08	0.572533	9.58705e-48	1.61054e-44	526	533
SERINC1	0.568187	6.79425e-47	1.05358e-43	526	533
MAP7	0.567383	9.72985e-47	1.40103e-43	526	533
PPAP2B	0.562324	9.11494e-46	1.11397e-42	526	533
TMEM200A	0.556175	1.31322e-44	1.39332e-41	526	533
WDR31	0.550273	1.61487e-43	1.38497e-40	526	532
FAM59A	0.550223	1.64886e-43	1.38497e-40	526	533
ZNF366	0.547385	5.41313e-43	4.19705e-40	526	533
KBTBD7	0.545781	1.05431e-42	7.87178e-40	526	533
MAML2	0.544839	1.55744e-42	1.04655e-39	526	533
SLC30A4	0.541799	5.43425e-42	3.36484e-39	526	532
NPR3	0.541766	5.50819e-42	3.36484e-39	526	533
CDC40	0.54146	6.24294e-42	3.70151e-39	526	533
PDZRN3	0.541205	6.92801e-42	3.99034e-39	526	533
KIF13A	0.540362	9.76752e-42	5.38292e-39	526	533
SESTD1	0.539717	1.26988e-41	6.73673e-39	526	533
MIA2	0.538378	2.18484e-41	1.12934e-38	526	531
ZFYVE9	0.535376	7.31086e-41	3.42743e-38	526	533
MYO9A	0.534598	9.98123e-41	4.46021e-38	526	533
A1CF	0.534378	1.08942e-40	4.67267e-38	526	510
ADCY9	0.533918	1.30874e-40	5.49643e-38	526	533
SLC27A2	0.533531	1.52712e-40	6.28268e-38	526	533
SYDE2	0.53286	1.99366e-40	8.03804e-38	526	533
ACER2	0.531842	2.98428e-40	1.15692e-37	526	532
KLF12	0.531696	3.16181e-40	1.20262e-37	526	533
PURA	0.531343	3.63574e-40	1.35728e-37	526	533
PLCL2	0.531092	4.01446e-40	1.47141e-37	526	533
RDX	0.530602	4.87024e-40	1.72458e-37	526	533
RGL1	0.530599	4.87629e-40	1.72458e-37	526	533
ANKRD40	0.530006	6.15804e-40	2.14034e-37	526	533
INVS	0.529754	6.79802e-40	2.28402e-37	526	533
MAPK8	0.528977	9.22084e-40	2.95052e-37	526	532
ILDR2	0.528247	1.22707e-39	3.86507e-37	526	519
SPTBN1	0.527789	1.46745e-39	4.55111e-37	526	533
DCAF7	0.526215	2.70823e-39	8.02872e-37	526	533
KPNA5	0.526	2.94397e-39	8.60107e-37	526	533
FANCC	0.525505	3.567e-39	1.02724e-36	526	533
LRP2	0.524658	4.94993e-39	1.40543e-36	526	533
FAT4	0.523258	8.49119e-39	2.37742e-36	526	533
ZNF641	0.522581	1.10098e-38	3.02392e-36	526	532
NBR1	0.522546	1.11598e-38	3.02392e-36	526	533
KDR	0.522525	1.12502e-38	3.02392e-36	526	533
WDR47	0.522231	1.25952e-38	3.34088e-36	526	533
AMOT	0.522193	1.27773e-38	3.34515e-36	526	533
PLEKHM3	0.521461	1.69084e-38	4.31465e-36	526	533
PTPRB	0.521289	1.80587e-38	4.55055e-36	526	533
CCNYL1	0.520626	2.3252e-38	5.74223e-36	526	533
TTLL7	0.519914	3.05003e-38	7.23486e-36	526	532
RMND5A	0.519644	3.37899e-38	7.92058e-36	526	533
APC	0.51862	4.98189e-38	1.15437e-35	526	533
KIAA1958	0.518211	5.8165e-38	1.33244e-35	526	533
UTP14C	0.517599	7.32899e-38	1.5936e-35	526	533
ADD3	0.515912	1.3826e-37	2.9651e-35	526	533
TMEM38B	0.515564	1.57564e-37	3.3435e-35	526	533
FAM108B1	0.514705	2.17259e-37	4.51518e-35	526	533
SGCB	0.513966	2.8631e-37	5.83002e-35	526	533
RPS6KA5	0.513661	3.20808e-37	6.46718e-35	526	533
UTRN	0.513553	3.33939e-37	6.66523e-35	526	533
ZNF134	0.51323	3.7658e-37	7.44263e-35	526	533
TRAF6	0.512808	4.40596e-37	8.62328e-35	526	533
SEPT10	0.512257	5.40484e-37	1.02789e-34	526	533
KCTD20	0.51215	5.62328e-37	1.05944e-34	526	533
TMEM150C	0.511965	6.02124e-37	1.12391e-34	526	533
STXBP1	0.511887	6.19913e-37	1.14375e-34	526	533
RUNDC2A	0.511869	6.24104e-37	1.14375e-34	526	533
SHPRH	0.510621	9.89554e-37	1.79715e-34	526	532
DGKH	0.509959	1.26271e-36	2.2329e-34	526	532
C17orf39	0.50897	1.81602e-36	3.12899e-34	526	533
ATP11A	0.508763	1.95932e-36	3.34729e-34	526	533
RAP2A	0.508231	2.38012e-36	4.01777e-34	526	533
C4orf12	0.508218	2.39165e-36	4.01777e-34	526	533
NBEAL1	0.507912	2.67493e-36	4.45652e-34	526	533
FBXL4	0.507846	2.7402e-36	4.52567e-34	526	533
GIPC2	0.507825	2.76133e-36	4.52567e-34	526	533
SETX	0.507263	3.38966e-36	5.46658e-34	526	533
EXOC6B	0.507055	3.65632e-36	5.84982e-34	526	533
AVPR1B	0.506985	3.7505e-36	5.95325e-34	526	511
ROCK2	0.506659	4.22331e-36	6.65139e-34	526	533
RNF38	0.506161	5.06209e-36	7.9106e-34	526	533
LATS1	0.505995	5.37683e-36	8.27417e-34	526	532
KIAA1147	0.505268	6.99987e-36	1.04526e-33	526	533
TMCC3	0.505126	7.36842e-36	1.092e-33	526	533
GTF3C4	0.505106	7.4212e-36	1.092e-33	526	533
TTC39B	0.504772	8.37514e-36	1.22344e-33	526	533
PODXL	0.504017	1.10019e-35	1.59559e-33	526	533
IL6ST	0.503978	1.11561e-35	1.60639e-33	526	533
PAIP2B	0.503365	1.39165e-35	1.98967e-33	526	533
CDC14B	0.503262	1.44397e-35	2.03559e-33	526	533
TSPYL1	0.503179	1.48793e-35	2.083e-33	526	533
CEP68	0.502676	1.7825e-35	2.47817e-33	526	533
AKT3	0.502527	1.88052e-35	2.57887e-33	526	533
RGP1	0.502194	2.11893e-35	2.88618e-33	526	532
CRK	0.502122	2.17431e-35	2.94173e-33	526	533
SLK	0.501455	2.76166e-35	3.68057e-33	526	533
EPM2A	0.501441	2.77517e-35	3.68057e-33	526	533
KIDINS220	0.500894	3.37374e-35	4.42794e-33	526	533
NCOA1	0.500887	3.38262e-35	4.42794e-33	526	533
FBXO3	0.500135	4.42325e-35	5.67951e-33	526	533
SNX30	0.500112	4.45958e-35	5.68992e-33	526	533
TEK	0.499298	5.95707e-35	7.50554e-33	526	533
KIAA0240	0.499239	6.08233e-35	7.61576e-33	526	533
SPAG9	0.499066	6.46804e-35	8.04872e-33	526	533
TGFBR2	0.498385	8.23387e-35	1.01832e-32	526	533
CDC14C	0.49831	8.45357e-35	1.03282e-32	526	528
SAP30L	0.498057	9.24648e-35	1.12289e-32	526	533
ATXN1L	0.497765	1.0254e-34	1.23161e-32	526	533
RAPGEF6	0.497762	1.02639e-34	1.23161e-32	526	532
NPY6R	0.497185	1.25827e-34	1.48336e-32	526	530
UBR2	0.496619	1.53567e-34	1.78945e-32	526	533
PDE7B	0.496602	1.54486e-34	1.78981e-32	526	533
C15orf38	0.496359	1.68292e-34	1.92221e-32	526	533
SEMA5A	0.496351	1.68773e-34	1.92221e-32	526	533
ETV3	0.496151	1.81054e-34	2.03903e-32	526	533
LEPROT	0.49598	1.9231e-34	2.15377e-32	526	533
ALDH6A1	0.495361	2.3897e-34	2.66155e-32	526	533
BTBD8	0.495272	2.46462e-34	2.7299e-32	526	520
PTPRG	0.495173	2.55224e-34	2.81151e-32	526	533
SLC6A19	0.494189	3.60036e-34	3.92322e-32	526	516
ARHGAP31	0.493854	4.04747e-34	4.38672e-32	526	533
RBMXL1	0.493588	4.44065e-34	4.78711e-32	526	533
SH3D19	0.49324	5.01216e-34	5.37448e-32	526	533
VPS24	0.493093	5.27582e-34	5.62147e-32	526	533
ROR1	0.493081	5.29827e-34	5.62147e-32	526	533
HAO2	0.492917	5.60869e-34	5.85832e-32	526	523
LUZP1	0.492413	6.68167e-34	6.90747e-32	526	533
ZNF462	0.492318	6.906e-34	7.10297e-32	526	533
AR	0.49215	7.32077e-34	7.49134e-32	526	532
KLHL9	0.491991	7.73456e-34	7.8748e-32	526	533
PHACTR2	0.491745	8.42378e-34	8.53342e-32	526	533
PARD3B	0.491528	9.08099e-34	9.10764e-32	526	533
GLUD2	0.491491	9.19712e-34	9.17845e-32	526	533
ANKRD6	0.489951	1.56559e-33	1.53955e-31	526	533
FAM73A	0.489719	1.69551e-33	1.63539e-31	526	533
SHROOM4	0.48954	1.80308e-33	1.72267e-31	526	533
TTLL11	0.488857	2.28023e-33	2.1264e-31	526	532
HIP1	0.488846	2.28895e-33	2.1264e-31	526	533
CALCRL	0.488829	2.3016e-33	2.12835e-31	526	533
CDKL5	0.48827	2.78797e-33	2.55467e-31	526	529
SPATA6	0.48786	3.20801e-33	2.89666e-31	526	533
FRAS1	0.48785	3.21867e-33	2.89666e-31	526	533
KLHL23	0.487522	3.6004e-33	3.21152e-31	526	532
ARHGAP42	0.487472	3.66257e-33	3.25259e-31	526	533
SYT9	0.485852	6.36113e-33	5.55125e-31	526	519
EDAR	0.485761	6.55929e-33	5.69952e-31	526	497
MAST4	0.485636	6.84512e-33	5.89705e-31	526	533
RNF20	0.485405	7.40406e-33	6.32451e-31	526	533
RC3H2	0.485184	7.97813e-33	6.75761e-31	526	533
STRN	0.484866	8.88688e-33	7.49584e-31	526	532
ZNF828	0.484785	9.13292e-33	7.63944e-31	526	533
DDI2	0.484638	9.59851e-33	7.93687e-31	526	530
TSHZ1	0.484636	9.60661e-33	7.93687e-31	526	533
AMOTL1	0.483891	1.23558e-32	1.01666e-30	526	533
EMCN	0.483587	1.36903e-32	1.11734e-30	526	533
DHX9	0.483105	1.6103e-32	1.30895e-30	526	533
RECK	0.482728	1.82845e-32	1.47439e-30	526	533
AGAP1	0.482538	1.94872e-32	1.5589e-30	526	533
UBR1	0.482499	1.97474e-32	1.57347e-30	526	533
PJA2	0.482025	2.31535e-32	1.82058e-30	526	533
RNF152	0.482018	2.32099e-32	1.82058e-30	526	533
RAPGEF2	0.481872	2.43745e-32	1.90452e-30	526	533
PRKD1	0.481352	2.90076e-32	2.24909e-30	526	533
RASSF3	0.481204	3.04868e-32	2.35473e-30	526	532
HRH2	0.481177	3.07542e-32	2.36631e-30	526	533
ITGA6	0.481101	3.15537e-32	2.40558e-30	526	533
KIAA1549	0.481066	3.19183e-32	2.40989e-30	526	533
DENND2C	0.480914	3.35811e-32	2.52598e-30	526	532
PTPRK	0.480873	3.40462e-32	2.55144e-30	526	533
WAC	0.480193	4.2732e-32	3.1675e-30	526	533
MANEA	0.479974	4.59696e-32	3.38212e-30	526	533
TLL1	0.479805	4.86197e-32	3.56409e-30	526	533
PBX1	0.479557	5.28091e-32	3.85717e-30	526	533
TDRD7	0.479139	6.06836e-32	4.40043e-30	526	533
FAM98B	0.479125	6.09673e-32	4.40516e-30	526	533
GAB1	0.478624	7.19958e-32	5.14668e-30	526	533
TMTC2	0.478547	7.3866e-32	5.24319e-30	526	533
C5orf41	0.478521	7.4496e-32	5.26361e-30	526	533
RIF1	0.478503	7.4937e-32	5.26361e-30	526	533
KLF11	0.478448	7.63162e-32	5.34187e-30	526	533
SPOPL	0.478315	7.97784e-32	5.5457e-30	526	533
FAM65B	0.478213	8.25093e-32	5.69625e-30	526	533
SLC22A24	0.477373	1.08948e-31	7.49588e-30	526	438
KLHL11	0.477213	1.14861e-31	7.87579e-30	526	533
WDFY3	0.477137	1.17758e-31	8.01987e-30	526	533
ANK3	0.477126	1.18179e-31	8.02146e-30	526	533
SLC22A2	0.476679	1.36959e-31	9.23394e-30	526	532
RASEF	0.476647	1.38412e-31	9.30082e-30	526	530
TLR3	0.476278	1.56313e-31	1.04341e-29	526	533
CHRM3	0.476136	1.63788e-31	1.0897e-29	526	531
APOLD1	0.475891	1.77519e-31	1.17717e-29	526	533
EPC1	0.475735	1.86855e-31	1.23098e-29	526	532
C9orf41	0.475665	1.91196e-31	1.25548e-29	526	533
STK32B	0.475648	1.92278e-31	1.25849e-29	526	533
IRAK1BP1	0.474844	2.50329e-31	1.62263e-29	526	531
ETS1	0.474766	2.56822e-31	1.65408e-29	526	533
CBX6	0.474695	2.62851e-31	1.68752e-29	526	533
MGAT5	0.474584	2.7254e-31	1.73865e-29	526	532
TMEM194B	0.474517	2.78583e-31	1.77159e-29	526	533
ASXL2	0.474441	2.85608e-31	1.80488e-29	526	533
FREM2	0.474079	3.21552e-31	2.01309e-29	526	532
TMTC1	0.473853	3.46179e-31	2.1539e-29	526	533
ITGA1	0.473631	3.72249e-31	2.30189e-29	526	533
BMPR2	0.473143	4.36348e-31	2.68181e-29	526	533
NHLRC2	0.472628	5.16029e-31	3.14279e-29	526	532
ZNF407	0.47249	5.39667e-31	3.27128e-29	526	533
GIMAP6	0.472209	5.91262e-31	3.52704e-29	526	533
ABCG2	0.472209	5.91368e-31	3.52704e-29	526	533
FZD4	0.471994	6.34035e-31	3.77036e-29	526	533
NEO1	0.471978	6.37344e-31	3.77889e-29	526	533
ZNF189	0.471781	6.79492e-31	3.98194e-29	526	533
TNS1	0.471458	7.5447e-31	4.3831e-29	526	533
ANKRD56	0.471417	7.64382e-31	4.42792e-29	526	531
LZIC	0.471309	7.91739e-31	4.57326e-29	526	533
WDR7	0.471249	8.0724e-31	4.64947e-29	526	533
TANC1	0.471147	8.34444e-31	4.78557e-29	526	533
VPS4B	0.471142	8.35617e-31	4.78557e-29	526	533
NUP160	0.471087	8.50603e-31	4.84526e-29	526	533
RFX3	0.471086	8.50847e-31	4.84526e-29	526	530
FNIP2	0.471034	8.65318e-31	4.91379e-29	526	533
C9orf5	0.470752	9.4792e-31	5.33774e-29	526	533
ZIK1	0.470574	1.00421e-30	5.62329e-29	526	532
MAN1A2	0.470406	1.06014e-30	5.92007e-29	526	533
VIL1	0.470147	1.15272e-30	6.41927e-29	526	516
PDGFD	0.470065	1.18356e-30	6.57282e-29	526	533
DDO	0.469529	1.40669e-30	7.72685e-29	526	533
PTAR1	0.468549	1.92747e-30	1.03893e-28	526	533
PIK3C2A	0.468182	2.16782e-30	1.16226e-28	526	533
RAG1	0.468153	2.18814e-30	1.17005e-28	526	531
WIPF2	0.46806	2.25465e-30	1.20242e-28	526	533
LRP6	0.467919	2.35867e-30	1.24799e-28	526	533
PCSK5	0.467728	2.50749e-30	1.32326e-28	526	533
DYNC2H1	0.467566	2.64076e-30	1.38995e-28	526	533
GAPVD1	0.467461	2.73094e-30	1.43367e-28	526	533
SLC30A1	0.467426	2.76163e-30	1.44602e-28	526	533
ITGA9	0.467009	3.1552e-30	1.63932e-28	526	533
LANCL1	0.465783	4.66255e-30	2.36162e-28	526	533
STARD8	0.46542	5.23235e-30	2.63697e-28	526	533
ZDHHC21	0.465368	5.32056e-30	2.67474e-28	526	532
FAM196B	0.465236	5.5484e-30	2.78234e-28	526	522
IL6R	0.465	5.97957e-30	2.97767e-28	526	533
LOC285768	0.464868	6.23435e-30	3.09553e-28	526	514
DOCK1	0.464813	6.34392e-30	3.14219e-28	526	533
GHR	0.464719	6.53707e-30	3.21099e-28	526	533
KL	0.464714	6.54654e-30	3.21099e-28	526	533
SHE	0.464653	6.67496e-30	3.26603e-28	526	533
TMCO7	0.464592	6.80416e-30	3.32119e-28	526	533
KLHL32	0.464567	6.85803e-30	3.3394e-28	526	532
ARHGEF9	0.464478	7.0552e-30	3.42713e-28	526	533
GTF2A1	0.464447	7.12366e-30	3.44469e-28	526	532
C9orf71	0.464415	7.19578e-30	3.47033e-28	526	522
ZNF699	0.464332	7.38754e-30	3.54585e-28	526	531
CTTNBP2NL	0.464291	7.48393e-30	3.58358e-28	526	533
TIMP3	0.464242	7.60301e-30	3.63197e-28	526	533
MAPK1	0.464185	7.73944e-30	3.6884e-28	526	533
NCOA7	0.463996	8.2172e-30	3.89766e-28	526	533
FAM120B	0.46396	8.30967e-30	3.93227e-28	526	533
SULT1C4	0.463848	8.60931e-30	4.06452e-28	526	533
ANKRD36BP1	0.463649	9.16833e-30	4.29824e-28	526	533
SOCS7	0.463642	9.19007e-30	4.29843e-28	526	533
RUNX1T1	0.463478	9.67819e-30	4.51627e-28	526	529
CDYL2	0.463442	9.78834e-30	4.55711e-28	526	532
ZXDA	0.463196	1.0579e-29	4.91389e-28	526	533
C10orf118	0.463168	1.06697e-29	4.9446e-28	526	533
C3orf59	0.463066	1.10196e-29	5.09506e-28	526	533
ZNF192	0.462846	1.18111e-29	5.44849e-28	526	533
METTL14	0.46277	1.20972e-29	5.56775e-28	526	533
TGFBR3	0.462654	1.25458e-29	5.76108e-28	526	533
ANO3	0.462573	1.28715e-29	5.88382e-28	526	528
CUBN	0.462551	1.29597e-29	5.91076e-28	526	533
FAM8A1	0.462267	1.41691e-29	6.44772e-28	526	533
MEGF9	0.462078	1.50374e-29	6.81213e-28	526	533
PIK3C3	0.461732	1.67624e-29	7.55959e-28	526	533
VANGL1	0.461469	1.82015e-29	8.19026e-28	526	533
C7orf10	0.461446	1.83357e-29	8.23228e-28	526	533
FAM122A	0.461256	1.94591e-29	8.69793e-28	526	533
RAB11FIP2	0.460951	2.14104e-29	9.52789e-28	526	533
AMD1	0.460579	2.40534e-29	1.0657e-27	526	533
TRIM44	0.46029	2.6321e-29	1.15853e-27	526	533
BARD1	0.459666	3.19765e-29	1.39527e-27	526	530
PLCL1	0.459513	3.35444e-29	1.45941e-27	526	533
AGPS	0.459398	3.47702e-29	1.50415e-27	526	533
FBXO48	0.45917	3.7327e-29	1.61129e-27	526	533
IQSEC3	0.458898	4.06149e-29	1.74948e-27	526	533
TNFRSF19	0.458601	4.45396e-29	1.91037e-27	526	533
EML1	0.458344	4.82375e-29	2.06021e-27	526	533
DDR2	0.458334	4.8392e-29	2.06244e-27	526	533
TAOK1	0.457487	6.29131e-29	2.64773e-27	526	533
TAL2	0.45732	6.62548e-29	2.77678e-27	526	515
LOC653501	0.457146	6.99131e-29	2.91797e-27	526	533
SNX9	0.457139	7.00635e-29	2.9182e-27	526	533
NHSL2	0.456956	7.41365e-29	3.07961e-27	526	531
GIGYF2	0.456716	7.98426e-29	3.30503e-27	526	533
GNA11	0.456709	8.0007e-29	3.30504e-27	526	533
IL17RD	0.456632	8.19345e-29	3.37774e-27	526	533
HIPK3	0.456559	8.37897e-29	3.44718e-27	526	533
MUT	0.45654	8.42942e-29	3.46087e-27	526	533
TACC1	0.456479	8.58931e-29	3.51935e-27	526	533
CYSLTR1	0.456408	8.77834e-29	3.58224e-27	526	533
CLIC4	0.456186	9.39912e-29	3.80476e-27	526	533
HEG1	0.456	9.95551e-29	4.02191e-27	526	533
FAR2	0.455931	1.01688e-28	4.09988e-27	526	532
ARHGEF12	0.455849	1.04269e-28	4.19552e-27	526	533
GOLIM4	0.455835	1.04726e-28	4.20552e-27	526	533
C1orf26	0.455735	1.07993e-28	4.3281e-27	526	533
CREB1	0.454931	1.38275e-28	5.49285e-27	526	533
C9orf125	0.454406	1.62402e-28	6.38179e-27	526	533
CLIC5	0.454252	1.70223e-28	6.65642e-27	526	533
EDNRB	0.454249	1.70381e-28	6.65642e-27	526	533
STAM2	0.454076	1.79657e-28	6.99171e-27	526	533
PIK3CA	0.454009	1.83367e-28	7.12235e-27	526	533
SUCNR1	0.453518	2.13088e-28	8.22919e-27	526	529
GNE	0.453313	2.2683e-28	8.6933e-27	526	533
PRUNE2	0.453186	2.35755e-28	9.00111e-27	526	533
PPFIBP1	0.453097	2.42276e-28	9.23259e-27	526	533
JAK1	0.452984	2.50745e-28	9.51934e-27	526	533
EPC2	0.452904	2.56961e-28	9.71871e-27	526	533
DMRTA1	0.452897	2.57474e-28	9.7199e-27	526	533
SYNE1	0.452704	2.73127e-28	1.02723e-26	526	533
ZNF426	0.452588	2.82885e-28	1.06195e-26	526	533
GLCE	0.452339	3.05206e-28	1.14149e-26	526	533
KIAA0494	0.452222	3.16211e-28	1.18046e-26	526	533
TLR4	0.452147	3.23569e-28	1.2057e-26	526	533
MTM1	0.451043	4.52233e-28	1.66665e-26	526	533
LOC402377	0.450886	4.74248e-28	1.74459e-26	526	517
MYLIP	0.450782	4.89371e-28	1.79695e-26	526	533
SRBD1	0.450585	5.19417e-28	1.90381e-26	526	533
IGF2R	0.450541	5.26456e-28	1.9261e-26	526	533
APPBP2	0.450386	5.51746e-28	2.00408e-26	526	533
ATF2	0.449783	6.61791e-28	2.37808e-26	526	533
CTDSPL2	0.449605	6.98259e-28	2.4952e-26	526	533
ASH1L	0.449532	7.13798e-28	2.54056e-26	526	533
STX17	0.449366	7.50362e-28	2.66312e-26	526	533
NPAT	0.449304	7.64617e-28	2.70895e-26	526	533
EPAS1	0.449043	8.2709e-28	2.90476e-26	526	533
TXNDC16	0.449032	8.29788e-28	2.90916e-26	526	533
TJP2	0.448661	9.27633e-28	3.23532e-26	526	533
GPR176	0.448602	9.44441e-28	3.28825e-26	526	533
ENTPD5	0.448482	9.79054e-28	3.39703e-26	526	533
KIAA1012	0.448343	1.02064e-27	3.53525e-26	526	533
AMDHD1	0.44833	1.02487e-27	3.5438e-26	526	531
HSPC159	0.446895	1.5747e-27	5.3987e-26	526	533
C12orf49	0.44682	1.61066e-27	5.51106e-26	526	533
EHBP1	0.446663	1.68766e-27	5.7566e-26	526	533
PDE3A	0.44644	1.80374e-27	6.12148e-26	526	533
C6orf89	0.446335	1.86097e-27	6.29451e-26	526	533
C9orf102	0.446328	1.86517e-27	6.29814e-26	526	532
ZHX1	0.446315	1.8726e-27	6.31268e-26	526	533
UBR3	0.446172	1.95392e-27	6.56486e-26	526	533
SDPR	0.446044	2.03006e-27	6.80931e-26	526	533
CTNNB1	0.4454	2.45894e-27	8.19337e-26	526	533
ICK	0.445356	2.49066e-27	8.28534e-26	526	533
MFHAS1	0.44532	2.5175e-27	8.36085e-26	526	533
SLC22A12	0.445224	2.59088e-27	8.57629e-26	526	525
TRHDE	0.445195	2.61317e-27	8.62174e-26	526	530
SYNJ1	0.445178	2.62598e-27	8.64984e-26	526	533
PRKAA2	0.444997	2.77161e-27	9.11465e-26	526	533
GBA3	0.444852	2.89334e-27	9.4533e-26	526	531
EIF4EBP2	0.444636	3.08429e-27	1.00609e-25	526	533
C6orf72	0.4443	3.40789e-27	1.1045e-25	526	533
KCNJ3	0.444197	3.51258e-27	1.1366e-25	526	531
C1orf55	0.444156	3.55586e-27	1.14876e-25	526	533
DYNC1I2	0.443877	3.86152e-27	1.24352e-25	526	533
RASAL2	0.443861	3.88021e-27	1.24556e-25	526	533
RALB	0.443791	3.9617e-27	1.2697e-25	526	533
NCOA4	0.443469	4.35695e-27	1.39195e-25	526	533
RARB	0.443298	4.5824e-27	1.45704e-25	526	533
C5orf23	0.443236	4.6675e-27	1.48177e-25	526	533
CTNND1	0.443025	4.96704e-27	1.56945e-25	526	533
FAM161B	0.442978	5.03605e-27	1.58876e-25	526	532
ZNF510	0.442326	6.10221e-27	1.91679e-25	526	533
C1orf58	0.442241	6.25726e-27	1.95566e-25	526	533
MGAT4A	0.442078	6.56455e-27	2.04853e-25	526	533
ARHGAP26	0.441944	6.82788e-27	2.12741e-25	526	533
OSBPL8	0.441783	7.15743e-27	2.21979e-25	526	533
CDC42BPA	0.441725	7.28182e-27	2.2549e-25	526	533
SLC25A44	0.44139	8.03417e-27	2.47647e-25	526	533
TGFBRAP1	0.441135	8.6565e-27	2.66016e-25	526	532
ZNF583	0.440798	9.55407e-27	2.91819e-25	526	533
FAM38B	0.440665	9.93333e-27	3.02944e-25	526	532
FAM175A	0.440134	1.16014e-26	3.52749e-25	526	533
USP12	0.439597	1.35703e-26	4.09526e-25	526	533
ZC3H12C	0.439325	1.46927e-26	4.42075e-25	526	533
MAP3K13	0.438692	1.76631e-26	5.2615e-25	526	531
SNRK	0.438575	1.8274e-26	5.43343e-25	526	533
FUT11	0.438533	1.84963e-26	5.4914e-25	526	533
YES1	0.438429	1.90635e-26	5.62667e-25	526	533
SCAPER	0.438364	1.94291e-26	5.7262e-25	526	533
PLS1	0.438104	2.09503e-26	6.14755e-25	526	533
CHD9	0.438091	2.10289e-26	6.16165e-25	526	533
EIF2C1	0.437778	2.30321e-26	6.70959e-25	526	533
PRKG1	0.437737	2.33047e-26	6.77922e-25	526	533
STAT5B	0.437692	2.36076e-26	6.84756e-25	526	533
ROCK1	0.437636	2.3995e-26	6.94994e-25	526	533
HECW2	0.437397	2.57122e-26	7.42595e-25	526	533
ZNF697	0.437176	2.74134e-26	7.90596e-25	526	533
FBXL5	0.437029	2.86022e-26	8.23702e-25	526	533
SWAP70	0.436986	2.89589e-26	8.32785e-25	526	533
MTF1	0.436637	3.20347e-26	9.18617e-25	526	533
MTMR12	0.436541	3.29369e-26	9.43147e-25	526	533
LRP5	0.436527	3.30677e-26	9.4555e-25	526	533
SMAD5	0.436516	3.31747e-26	9.47266e-25	526	533
TRIL	0.436017	3.83055e-26	1.09222e-24	526	533
SATB2	0.435958	3.89613e-26	1.10935e-24	526	533
PHOSPHO2	0.435947	3.90841e-26	1.11128e-24	526	532
LMTK2	0.43572	4.17229e-26	1.18297e-24	526	533
HDX	0.435638	4.27203e-26	1.20785e-24	526	532
KIAA1671	0.435304	4.70307e-26	1.32415e-24	526	533
DENND4C	0.435265	4.75612e-26	1.33628e-24	526	533
REST	0.435196	4.85088e-26	1.35818e-24	526	533
LOC284441	0.434897	5.28645e-26	1.47399e-24	526	531
DPP4	0.434562	5.81993e-26	1.61381e-24	526	533
TSPYL4	0.434555	5.83106e-26	1.61467e-24	526	533
PDS5B	0.434316	6.24451e-26	1.71971e-24	526	533
KIF1B	0.434307	6.26112e-26	1.72193e-24	526	533
C9orf129	0.434276	6.31669e-26	1.73485e-24	526	532
ADCY5	0.434188	6.47717e-26	1.77409e-24	526	532
ST6GALNAC3	0.433868	7.10011e-26	1.93159e-24	526	533
CLCN5	0.433842	7.15162e-26	1.94299e-24	526	533
TMEM170B	0.433605	7.65459e-26	2.07684e-24	526	533
BBS7	0.433454	7.99118e-26	2.16234e-24	526	533
TRIP11	0.433349	8.23485e-26	2.22529e-24	526	533
PCYOX1	0.433283	8.39066e-26	2.26435e-24	526	533
LRCH1	0.43322	8.54392e-26	2.29956e-24	526	533
EPB41L5	0.433019	9.04714e-26	2.42851e-24	526	533
CACNA2D1	0.432965	9.18859e-26	2.4614e-24	526	529
RLN2	0.432555	1.03272e-25	2.75015e-24	526	525
EHHADH	0.432541	1.037e-25	2.75439e-24	526	533
NUMB	0.43252	1.04321e-25	2.76711e-24	526	533
EXOC2	0.432498	1.04953e-25	2.78022e-24	526	533
RSF1	0.432493	1.05124e-25	2.7811e-24	526	533
KDM3B	0.432341	1.0976e-25	2.89613e-24	526	533
INPP5F	0.431973	1.21881e-25	3.19921e-24	526	533
TTC37	0.431915	1.23895e-25	3.24785e-24	526	533
TESK2	0.43189	1.24767e-25	3.2637e-24	526	533
RGS7BP	0.431753	1.29734e-25	3.3877e-24	526	526
ZNF329	0.431744	1.30072e-25	3.38776e-24	526	533
AFF3	0.431666	1.33001e-25	3.45066e-24	526	533
SOS1	0.431622	1.34652e-25	3.489e-24	526	533
WWTR1	0.431339	1.45922e-25	3.77134e-24	526	533
ACADSB	0.431207	1.51464e-25	3.90957e-24	526	533
SLC5A8	0.430982	1.61475e-25	4.15731e-24	526	511
PVRL3	0.430859	1.6718e-25	4.29871e-24	526	532
CLOCK	0.430807	1.69665e-25	4.3515e-24	526	533
AKAP11	0.430731	1.73328e-25	4.43979e-24	526	533
DPP8	0.430277	1.97124e-25	5.02379e-24	526	533
TRDMT1	0.430133	2.05308e-25	5.1995e-24	526	533
ACADM	0.430089	2.07842e-25	5.25049e-24	526	533
KIAA0564	0.429902	2.19121e-25	5.52241e-24	526	533
CYP7B1	0.429902	2.19154e-25	5.52241e-24	526	533
SLC16A9	0.429822	2.24138e-25	5.6199e-24	526	533
ELK3	0.429772	2.27297e-25	5.67793e-24	526	533
UNC13B	0.429091	2.75393e-25	6.837e-24	526	533
ZBTB10	0.428902	2.90475e-25	7.20256e-24	526	533
ANKRD57	0.428759	3.0242e-25	7.48954e-24	526	533
SH3BGRL2	0.42863	3.13572e-25	7.75619e-24	526	533
SEPT11	0.428605	3.15781e-25	7.80127e-24	526	533
PKHD1	0.428518	3.23601e-25	7.9749e-24	526	532
DYNLL2	0.428352	3.39056e-25	8.3354e-24	526	533
C14orf21	0.428243	3.49559e-25	8.58314e-24	526	533
KCNN3	0.42821	3.52878e-25	8.65409e-24	526	533
RQCD1	0.428099	3.64039e-25	8.89534e-24	526	532
ZEB1	0.427848	3.90557e-25	9.52024e-24	526	533
IREB2	0.427722	4.04621e-25	9.83928e-24	526	533
BTRC	0.427376	4.45737e-25	1.08e-23	526	533
MID2	0.426986	4.9714e-25	1.20166e-23	526	533
PIAS1	0.426923	5.06003e-25	1.22016e-23	526	533
SCGN	0.426918	5.06759e-25	1.22052e-23	526	524
ZNF776	0.426895	5.09903e-25	1.22516e-23	526	533
CSDE1	0.426742	5.32246e-25	1.27581e-23	526	533
FLT1	0.426627	5.49609e-25	1.31586e-23	526	533
ALAD	0.426303	6.01664e-25	1.43538e-23	526	533
MED13	0.426153	6.27389e-25	1.49145e-23	526	533
KIAA0355	0.426005	6.53763e-25	1.5505e-23	526	533
EIF4E3	0.425717	7.0833e-25	1.67597e-23	526	533
VEZF1	0.425566	7.3871e-25	1.74187e-23	526	533
PREPL	0.425374	7.79285e-25	1.83523e-23	526	533
DLC1	0.424957	8.74933e-25	2.0509e-23	526	533
ZNF24	0.424723	9.33815e-25	2.18639e-23	526	533
HOOK1	0.424644	9.54317e-25	2.22663e-23	526	533
DDX3X	0.42434	1.03824e-24	2.41684e-23	526	533
ZNF45	0.424284	1.05464e-24	2.45197e-23	526	533
PAFAH1B2	0.42428	1.05576e-24	2.45197e-23	526	533
NUP153	0.42421	1.0764e-24	2.49406e-23	526	533
DDX18	0.424206	1.0776e-24	2.49406e-23	526	533
RBBP5	0.424015	1.13605e-24	2.61434e-23	526	533
RHBDD1	0.424009	1.13801e-24	2.61586e-23	526	533
SECISBP2L	0.423904	1.17167e-24	2.68712e-23	526	533
ZNF649	0.423896	1.17429e-24	2.69007e-23	526	533
ZBTB4	0.423747	1.22353e-24	2.7965e-23	526	533
RAPGEF5	0.423726	1.23074e-24	2.8098e-23	526	533
VPS13B	0.423703	1.23845e-24	2.82101e-23	526	533
C11orf54	0.423509	1.30678e-24	2.96659e-23	526	533
GBP4	0.423375	1.35626e-24	3.07201e-23	526	533
LIN52	0.423291	1.38783e-24	3.13296e-23	526	532
DIRAS2	0.423196	1.42497e-24	3.20961e-23	526	531
CEP97	0.422949	1.5254e-24	3.42053e-23	526	532
USP37	0.4229	1.54618e-24	3.45943e-23	526	533
GPRASP2	0.422886	1.55199e-24	3.46858e-23	526	533
ZNF304	0.422661	1.65163e-24	3.68719e-23	526	533
SNX29	0.422553	1.70111e-24	3.78926e-23	526	533
SEMA3D	0.422507	1.7229e-24	3.82089e-23	526	529
TOPORS	0.422488	1.73221e-24	3.83733e-23	526	533
AQP1	0.42214	1.90626e-24	4.20902e-23	526	533
DNAJB14	0.421917	2.02669e-24	4.46513e-23	526	533
ATP11C	0.421834	2.0732e-24	4.56263e-23	526	533
PRKCE	0.421623	2.19721e-24	4.82501e-23	526	533
TINAG	0.421504	2.27008e-24	4.97418e-23	526	527
MFAP3	0.42142	2.32329e-24	5.08526e-23	526	533
LOC723809	0.421117	2.52416e-24	5.50102e-23	526	526
ZNF184	0.420913	2.66945e-24	5.80511e-23	526	533
COL25A1	0.420831	2.73018e-24	5.93078e-23	526	527
KATNA1	0.420701	2.82877e-24	6.13833e-23	526	532
SNIP1	0.420635	2.88096e-24	6.24487e-23	526	533
FUT10	0.420297	3.15943e-24	6.82647e-23	526	533
GLYATL1	0.420242	3.20747e-24	6.92285e-23	526	531
REL	0.420193	3.25087e-24	7.00153e-23	526	531
SLC3A1	0.420166	3.27488e-24	7.04572e-23	526	533
FAM26E	0.420104	3.33075e-24	7.15826e-23	526	533
FAM168A	0.419982	3.44393e-24	7.39364e-23	526	533
TMEM174	0.419942	3.48119e-24	7.46567e-23	526	513
KIAA0430	0.419719	3.69978e-24	7.9092e-23	526	533
CAMSAP1	0.419703	3.71636e-24	7.93625e-23	526	533
FBXL3	0.419575	3.84849e-24	8.20103e-23	526	533
APOOL	0.419435	3.9976e-24	8.50081e-23	526	533
ZNF354C	0.419389	4.04813e-24	8.59919e-23	526	531
HEATR5B	0.419369	4.07077e-24	8.62944e-23	526	533
PLSCR4	0.419079	4.40519e-24	9.27943e-23	526	533
MATR3	0.418954	4.55817e-24	9.56171e-23	526	533
REV3L	0.418887	4.64199e-24	9.72742e-23	526	533
KLHL5	0.418849	4.69012e-24	9.81809e-23	526	533
RNF19B	0.418789	4.76696e-24	9.95826e-23	526	533
SLC10A2	0.418578	5.0483e-24	1.05242e-22	526	512
AK7	0.418275	5.48194e-24	1.14046e-22	526	532
EDIL3	0.4181	5.74852e-24	1.19345e-22	526	532
RAPGEF4	0.418078	5.78307e-24	1.19939e-22	526	533
TIRAP	0.418052	5.82429e-24	1.2067e-22	526	533
TNFSF15	0.417975	5.94653e-24	1.23005e-22	526	531
CSRNP3	0.417973	5.94922e-24	1.23005e-22	526	525
C9orf80	0.417736	6.34441e-24	1.30774e-22	526	533
GAS2L3	0.41756	6.65426e-24	1.36881e-22	526	532
2021-03-07	0.4172	7.33582e-24	1.50135e-22	526	533
ALMS1P	0.417157	7.42127e-24	1.51729e-22	526	520
SIRT1	0.4171	7.53771e-24	1.53798e-22	526	533
C10orf72	0.417019	7.704e-24	1.57032e-22	526	533
KIAA0754	0.416987	7.77034e-24	1.58225e-22	526	533
SLC40A1	0.416888	7.98093e-24	1.62349e-22	526	533
ACAA2	0.416399	9.10878e-24	1.84732e-22	526	533
DMXL1	0.41627	9.43242e-24	1.91104e-22	526	533
NCKAP1	0.416133	9.78743e-24	1.98097e-22	526	533
PLD1	0.415995	1.01581e-23	2.05394e-22	526	533
EPB41L2	0.415952	1.0276e-23	2.07569e-22	526	533
S1PR1	0.415887	1.04565e-23	2.11003e-22	526	533
NACC2	0.415796	1.07157e-23	2.16019e-22	526	533
FEM1B	0.415719	1.09397e-23	2.20313e-22	526	533
MYCBP2	0.415473	1.169e-23	2.34333e-22	526	533
RGS5	0.415467	1.17084e-23	2.34389e-22	526	533
DYSF	0.415453	1.17537e-23	2.35063e-22	526	533
SLC13A1	0.415408	1.18974e-23	2.37465e-22	526	514
SLC17A4	0.415055	1.30796e-23	2.60288e-22	526	524
G6PC	0.415002	1.32687e-23	2.63791e-22	526	514
SIK2	0.414922	1.3556e-23	2.69237e-22	526	533
KLF7	0.414877	1.37214e-23	2.71986e-22	526	533
EHD3	0.414763	1.41483e-23	2.80173e-22	526	533
RANBP2	0.414756	1.41734e-23	2.80395e-22	526	533
MYO6	0.414722	1.43042e-23	2.82703e-22	526	533
DNAJB4	0.414647	1.45934e-23	2.87874e-22	526	533
IFIH1	0.414439	1.54316e-23	3.02707e-22	526	533
RAVER2	0.414365	1.57399e-23	3.08058e-22	526	533
PDZK1P1	0.414229	1.63252e-23	3.18879e-22	526	533
FZD5	0.414065	1.7059e-23	3.32263e-22	526	533
ZDHHC20	0.4138	1.83087e-23	3.55573e-22	526	531
AGTPBP1	0.413629	1.91682e-23	3.71551e-22	526	533
CNST	0.413526	1.97048e-23	3.81583e-22	526	533
LMBRD2	0.413513	1.9769e-23	3.8246e-22	526	532
ERC1	0.413411	2.03199e-23	3.91989e-22	526	533
SLCO2A1	0.413289	2.09878e-23	4.04487e-22	526	533
C1orf183	0.41315	2.17863e-23	4.19075e-22	526	532
IMPACT	0.41311	2.20194e-23	4.23154e-22	526	533
GABPA	0.412943	2.30233e-23	4.42025e-22	526	533
AFTPH	0.412939	2.30455e-23	4.42032e-22	526	533
STAG1	0.412735	2.43318e-23	4.65816e-22	526	532
B3GALNT1	0.412613	2.51376e-23	4.80787e-22	526	533
FAM179B	0.41231	2.72535e-23	5.20268e-22	526	533
CHM	0.412238	2.77756e-23	5.29733e-22	526	533
TUBGCP3	0.412065	2.90881e-23	5.53718e-22	526	533
RABGAP1	0.411907	3.03322e-23	5.76856e-22	526	533
SYN3	0.411687	3.21558e-23	6.10386e-22	526	530
DIAPH2	0.411575	3.31292e-23	6.28271e-22	526	533
SLC47A1	0.411298	3.56584e-23	6.756e-22	526	533
ZNF318	0.411145	3.71374e-23	7.01748e-22	526	533
AFF4	0.411144	3.7143e-23	7.01748e-22	526	533
HMBOX1	0.41101	3.84894e-23	7.25826e-22	526	533
STEAP1	0.410857	4.00808e-23	7.5513e-22	526	533
GPRIN3	0.410619	4.26828e-23	8.01157e-22	526	533
NAT8B	0.410485	4.42311e-23	8.27906e-22	526	529
ASAH1	0.410364	4.56594e-23	8.53847e-22	526	533
DDAH1	0.410214	4.75069e-23	8.85931e-22	526	533
SBF2	0.410158	4.82242e-23	8.97647e-22	526	533
LRRC8C	0.410013	5.0097e-23	9.30789e-22	526	533
NRAS	0.410007	5.01811e-23	9.31492e-22	526	533
B3GNT2	0.409853	5.22638e-23	9.67479e-22	526	533
IQGAP2	0.40969	5.45568e-23	1.00808e-21	526	533
CERKL	0.409626	5.54933e-23	1.02444e-21	526	532
ARSF	0.40961	5.572e-23	1.0276e-21	526	515
SPIN1	0.409444	5.82108e-23	1.06874e-21	526	533
USP51	0.409417	5.863e-23	1.07545e-21	526	531
FZD1	0.409303	6.04282e-23	1.10542e-21	526	533
BRAF	0.409218	6.1786e-23	1.12923e-21	526	533
TTC30B	0.409187	6.22924e-23	1.13746e-21	526	532
SLC5A1	0.409086	6.39813e-23	1.16724e-21	526	529
GPLD1	0.408968	6.59921e-23	1.20283e-21	526	528
TTC21B	0.408912	6.69801e-23	1.21974e-21	526	533
SIPA1L1	0.408829	6.84571e-23	1.24551e-21	526	533
HLA-E	0.408657	7.16245e-23	1.29845e-21	526	533
ALDH3A2	0.408645	7.18445e-23	1.30127e-21	526	533
LIFR	0.408633	7.20668e-23	1.30412e-21	526	533
SLC1A1	0.408546	7.37367e-23	1.33195e-21	526	533
SLC39A8	0.408521	7.42326e-23	1.33971e-21	526	533
EP300	0.408264	7.9409e-23	1.42929e-21	526	533
C11orf30	0.408218	8.03776e-23	1.44415e-21	526	533
MAPT	0.408199	8.07779e-23	1.45005e-21	526	533
ZNF597	0.408168	8.14408e-23	1.46064e-21	526	532
DNAJC22	0.408104	8.28134e-23	1.48394e-21	526	533
ZNF570	0.408094	8.30382e-23	1.48533e-21	526	533
PAR5	0.408088	8.3169e-23	1.48635e-21	526	529
LRRC8A	0.40803	8.44468e-23	1.50785e-21	526	533
STON1	0.40777	9.03951e-23	1.61121e-21	526	533
TEX9	0.407722	9.15465e-23	1.63029e-21	526	532
TBC1D19	0.4077	9.20643e-23	1.63806e-21	526	533
SLFN5	0.407519	9.65302e-23	1.71148e-21	526	533
LRRC55	0.407473	9.77056e-23	1.7308e-21	526	531
MTMR9	0.407381	1.00088e-22	1.76679e-21	526	533
ZMYND11	0.406932	1.12566e-22	1.98185e-21	526	533
DMGDH	0.406882	1.14032e-22	2.00415e-21	526	533
WDR72	0.406868	1.14466e-22	2.01004e-21	526	533
EYA3	0.406824	1.15775e-22	2.02949e-21	526	533
SVIL	0.406707	1.19368e-22	2.08703e-21	526	533
AKAP2	0.406648	1.21221e-22	2.11759e-21	526	530
SP2	0.406605	1.22616e-22	2.13868e-21	526	533
RAPGEF1	0.406604	1.22641e-22	2.13868e-21	526	533
PCNX	0.406512	1.25611e-22	2.18859e-21	526	533
USP6NL	0.406472	1.26941e-22	2.20984e-21	526	533
ITSN2	0.406457	1.27424e-22	2.21635e-21	526	533
MDN1	0.406312	1.32336e-22	2.2998e-21	526	533
ERCC4	0.406257	1.3427e-22	2.32738e-21	526	533
COL19A1	0.406108	1.3959e-22	2.41545e-21	526	511
SLC12A6	0.405999	1.43579e-22	2.48234e-21	526	533
BCLAF1	0.405841	1.49629e-22	2.58472e-21	526	533
CDK19	0.405821	1.50413e-22	2.59604e-21	526	533
UGCG	0.405058	1.83422e-22	3.14422e-21	526	533
SLC6A18	0.404835	1.94372e-22	3.31781e-21	526	450
ARHGAP32	0.404795	1.96366e-22	3.34902e-21	526	533
FRY	0.404756	1.98394e-22	3.38074e-21	526	533
ABI2	0.404745	1.9896e-22	3.38754e-21	526	533
CBL	0.404603	2.0641e-22	3.50846e-21	526	533
CDKL1	0.404569	2.08254e-22	3.53383e-21	526	531
ANKIB1	0.404485	2.1282e-22	3.60828e-21	526	533
LOC153328	0.40446	2.14208e-22	3.62876e-21	526	510
CCNT1	0.404452	2.14649e-22	3.63317e-21	526	532
MTMR6	0.404358	2.19933e-22	3.71948e-21	526	533
PHF3	0.404284	2.2418e-22	3.78179e-21	526	533
ZNF420	0.404249	2.26263e-22	3.81374e-21	526	533
ZBTB37	0.404238	2.26887e-22	3.81858e-21	526	533
TCF4	0.404237	2.26929e-22	3.81858e-21	526	533
P2RY8	0.404083	2.36209e-22	3.96812e-21	526	533
DCAF12	0.403936	2.45352e-22	4.11828e-21	526	533
SPON1	0.403678	2.62297e-22	4.39173e-21	526	533
TTBK2	0.403535	2.7214e-22	4.55276e-21	526	533
KIAA1614	0.403509	2.74003e-22	4.57805e-21	526	533
SMCR8	0.403504	2.74333e-22	4.57805e-21	526	533
FCHO2	0.403407	2.81308e-22	4.68281e-21	526	533
FAM63B	0.40339	2.82553e-22	4.69966e-21	526	533
INADL	0.403262	2.91999e-22	4.85276e-21	526	533
SLC35A3	0.403117	3.03122e-22	5.01694e-21	526	533
XYLB	0.403112	3.03585e-22	5.02048e-21	526	533
ZBTB6	0.403055	3.08068e-22	5.08502e-21	526	533
TTC28	0.403039	3.09279e-22	5.09792e-21	526	533
PLXNA2	0.402892	3.21265e-22	5.29116e-21	526	533
HAVCR1	0.402863	3.23653e-22	5.32615e-21	526	527
SEC14L1	0.402822	3.27131e-22	5.3746e-21	526	533
MTO1	0.402746	3.33554e-22	5.47121e-21	526	533
SAMD8	0.402726	3.35298e-22	5.49534e-21	526	533
NIN	0.402701	3.37471e-22	5.52646e-21	526	533
SMURF2	0.402691	3.38371e-22	5.53521e-21	526	533
TEAD1	0.402345	3.6986e-22	6.03237e-21	526	533
BCOR	0.402327	3.71555e-22	6.05512e-21	526	533
BBX	0.402117	3.9226e-22	6.38737e-21	526	533
SNRNP200	0.402018	4.02309e-22	6.54572e-21	526	533
PHAX	0.401832	4.22065e-22	6.85609e-21	526	533
C11orf90	0.401783	4.27343e-22	6.93066e-21	526	441
FMO2	0.401603	4.47612e-22	7.24773e-21	526	532
SLC25A21	0.401371	4.75078e-22	7.68124e-21	526	513
RBM16	0.40137	4.75148e-22	7.68124e-21	526	533
MYO18A	0.400936	5.31042e-22	8.57107e-21	526	533
DAAM1	0.400907	5.35087e-22	8.62945e-21	526	533
ARHGAP5	0.400863	5.41039e-22	8.71847e-21	526	533
MYST3	0.400613	5.76804e-22	9.27256e-21	526	533
ZC3H13	0.400587	5.80729e-22	9.32821e-21	526	533
SLC10A6	0.4004	6.09162e-22	9.77715e-21	526	523
PPM1A	0.400383	6.11765e-22	9.81111e-21	526	533
PRKAR2A	0.400276	6.28704e-22	1.00588e-20	526	533
TXLNG	0.400099	6.5781e-22	1.05078e-20	526	533
PIKFYVE	0.400096	6.58412e-22	1.05091e-20	526	533
UHMK1	0.400068	6.63079e-22	1.05752e-20	526	533
ARID4A	0.400027	6.7013e-22	1.06792e-20	526	533
ZNF484	0.39998	6.78134e-22	1.07812e-20	526	532
TBCEL	0.399567	7.53503e-22	1.19605e-20	526	533
PIK3R3	0.399495	7.67498e-22	1.21731e-20	526	533
ARL5B	0.399478	7.70705e-22	1.22143e-20	526	533
ACLY	0.399358	7.94758e-22	1.25856e-20	526	533
DDX46	0.399335	7.99421e-22	1.26496e-20	526	533
SUCLA2	0.399184	8.30812e-22	1.31257e-20	526	533
C6orf204	0.399168	8.3406e-22	1.31563e-20	526	532
TMEM106A	0.39912	8.44454e-22	1.32995e-20	526	533
PRKACB	0.399038	8.62142e-22	1.35675e-20	526	533
SMARCA5	0.399026	8.64787e-22	1.35896e-20	526	533
TRAK2	0.398921	8.88253e-22	1.39132e-20	526	533
BIRC6	0.398871	8.99614e-22	1.40693e-20	526	533
DHX33	0.398857	9.02889e-22	1.41096e-20	526	533
FLRT3	0.398816	9.12329e-22	1.4246e-20	526	533
SLC16A12	0.398781	9.20429e-22	1.43614e-20	526	533
HERC1	0.398406	1.01236e-21	1.57592e-20	526	533
GPR116	0.398349	1.02716e-21	1.5965e-20	526	533
ZYG11B	0.398312	1.03675e-21	1.61016e-20	526	533
EXOC8	0.3983	1.04013e-21	1.61417e-20	526	533
CYYR1	0.398171	1.07451e-21	1.66367e-20	526	533
MMRN2	0.398138	1.08369e-21	1.67659e-20	526	533
SMARCA2	0.398117	1.08948e-21	1.68298e-20	526	533
PPP6C	0.397948	1.13718e-21	1.75291e-20	526	533
PAFAH1B1	0.397947	1.13736e-21	1.75291e-20	526	533
ASAH2B	0.397915	1.1466e-21	1.76579e-20	526	507
BAT2L1	0.397794	1.18244e-21	1.81821e-20	526	533
RBMS3	0.397756	1.19391e-21	1.83306e-20	526	533
SPTLC2	0.397665	1.22165e-21	1.8728e-20	526	533
EXOC5	0.39765	1.22626e-21	1.87843e-20	526	533
STAG2	0.397613	1.2378e-21	1.89467e-20	526	533
SLC22A11	0.397598	1.24258e-21	1.90054e-20	526	529
PPP1R16B	0.397533	1.26309e-21	1.92899e-20	526	533
MPP6	0.397388	1.31034e-21	1.99661e-20	526	533
C1orf150	0.397329	1.33018e-21	2.02531e-20	526	495
PPM1D	0.39732	1.33316e-21	2.02831e-20	526	533
BRPF3	0.397246	1.35843e-21	2.0652e-20	526	533
FKTN	0.397239	1.36087e-21	2.06736e-20	526	533
CLVS2	0.397214	1.36954e-21	2.07895e-20	526	346
P2RY1	0.397172	1.38413e-21	2.0995e-20	526	533
RPRD2	0.397169	1.38516e-21	2.0995e-20	526	533
ZRANB3	0.397024	1.43696e-21	2.17148e-20	526	532
TOM1L1	0.396984	1.45128e-21	2.19149e-20	526	533
PGM5	0.396926	1.47277e-21	2.22228e-20	526	533
DSCR3	0.396901	1.48222e-21	2.23318e-20	526	533
FBXW2	0.396753	1.53859e-21	2.31438e-20	526	533
ZNF792	0.396601	1.59887e-21	2.40175e-20	526	533
CDKN2AIP	0.39657	1.61127e-21	2.41859e-20	526	533
FAM198B	0.396516	1.63334e-21	2.44989e-20	526	533
ZNF772	0.396485	1.6465e-21	2.46779e-20	526	533
YLPM1	0.396396	1.6835e-21	2.5195e-20	526	533
MOBKL2B	0.396249	1.74716e-21	2.6109e-20	526	533
SRL	0.396187	1.77486e-21	2.65033e-20	526	532
ATG4C	0.396178	1.77872e-21	2.65412e-20	526	533
ELK4	0.396063	1.831e-21	2.73011e-20	526	533
JAK2	0.395954	1.88205e-21	2.79795e-20	526	533
RSPH3	0.395937	1.89025e-21	2.80807e-20	526	533
UBXN7	0.395903	1.90637e-21	2.82785e-20	526	533
UVRAG	0.39579	1.96122e-21	2.90708e-20	526	533
CDADC1	0.395756	1.97804e-21	2.92986e-20	526	533
NAPEPLD	0.395617	2.0489e-21	3.02813e-20	526	533
GOSR1	0.395539	2.08936e-21	3.08115e-20	526	533
MYCT1	0.395405	2.16084e-21	3.18424e-20	526	533
MLNR	0.395306	2.21524e-21	3.25964e-20	526	370
RAB3GAP1	0.395202	2.27391e-21	3.34109e-20	526	533
C3orf70	0.395092	2.33756e-21	3.42962e-20	526	533
SGK196	0.395008	2.38742e-21	3.49768e-20	526	531
SYT11	0.394993	2.3963e-21	3.50813e-20	526	533
SOCS5	0.394987	2.39974e-21	3.51062e-20	526	533
RPRD1A	0.394966	2.41275e-21	3.52709e-20	526	533
SEPP1	0.394841	2.48972e-21	3.63434e-20	526	533
DDX60	0.394603	2.64285e-21	3.84951e-20	526	533
C15orf33	0.394503	2.70964e-21	3.94394e-20	526	531
GABRB3	0.394447	2.74821e-21	3.9972e-20	526	531
SCN4B	0.394417	2.76854e-21	4.02387e-20	526	533
KLHL20	0.394359	2.80917e-21	4.07998e-20	526	533
MPDZ	0.39432	2.83685e-21	4.11721e-20	526	533
SYNM	0.394217	2.9108e-21	4.2207e-20	526	533
RBM18	0.394215	2.91234e-21	4.2207e-20	526	533
SCN4A	0.394192	2.92902e-21	4.24181e-20	526	533
DKFZp686O24166	0.394047	3.03726e-21	4.37657e-20	526	533
FAM168B	0.393949	3.11291e-21	4.48237e-20	526	533
MAP3K2	0.393824	3.21186e-21	4.61826e-20	526	533
RAB3IP	0.39372	3.29609e-21	4.73261e-20	526	533
OSBPL1A	0.393706	3.30789e-21	4.74618e-20	526	533
SLC44A1	0.393597	3.399e-21	4.87344e-20	526	533
NCOA3	0.393559	3.43121e-21	4.91612e-20	526	533
TAF1B	0.39342	3.55295e-21	5.08332e-20	526	533
C17orf71	0.39339	3.57933e-21	5.11742e-20	526	533
SIK3	0.393247	3.70968e-21	5.29628e-20	526	533
YME1L1	0.393137	3.81249e-21	5.43152e-20	526	533
RSC1A1	0.3926	4.3586e-21	6.18768e-20	526	533
ZNF551	0.392543	4.42084e-21	6.26721e-20	526	533
C9orf93	0.39246	4.5128e-21	6.39308e-20	526	531
LHFPL3	0.392371	4.61375e-21	6.5315e-20	526	496
TFEC	0.392306	4.68874e-21	6.63301e-20	526	533
FAM35A	0.392154	4.87026e-21	6.86951e-20	526	533
PANK1	0.392151	4.87296e-21	6.86951e-20	526	533
ZRANB1	0.391997	5.06313e-21	7.12265e-20	526	533
AGTR1	0.391774	5.35183e-21	7.50262e-20	526	533
CDC73	0.391751	5.38301e-21	7.54107e-20	526	533
ZNF689	0.391467	5.77551e-21	8.06808e-20	526	533
ADH5	0.391464	5.77921e-21	8.06808e-20	526	533
MYST2	0.391351	5.94449e-21	8.29307e-20	526	533
APPL1	0.391308	6.00772e-21	8.37549e-20	526	533
ENAM	0.391284	6.04309e-21	8.41898e-20	526	531
PLEKHG1	0.391266	6.07114e-21	8.45222e-20	526	533
PRRG3	0.391226	6.13188e-21	8.53088e-20	526	475
FAM110C	0.391142	6.25987e-21	8.70294e-20	526	527
SNX18	0.391064	6.38208e-21	8.86063e-20	526	533
FGD5	0.390892	6.65962e-21	9.23323e-20	526	533
ZNF549	0.39069	7.0013e-21	9.66707e-20	526	533
FAM13B	0.39068	7.018e-21	9.68349e-20	526	533
NCOR1	0.390515	7.31029e-21	1.00593e-19	526	533
RCBTB1	0.390491	7.354e-21	1.01125e-19	526	533
DDX21	0.39045	7.42952e-21	1.02094e-19	526	533
KIAA0247	0.390243	7.81953e-21	1.07307e-19	526	533
STXBP4	0.39021	7.88218e-21	1.08093e-19	526	533
RSBN1	0.390207	7.88911e-21	1.08115e-19	526	533
AKAP10	0.389883	8.54513e-21	1.16867e-19	526	533
STX7	0.389784	8.75557e-21	1.19663e-19	526	533
SNAPC3	0.389524	9.33507e-21	1.27238e-19	526	533
PRPF8	0.389421	9.57632e-21	1.30262e-19	526	533
KLF9	0.389401	9.6227e-21	1.30805e-19	526	533
TJP1	0.389377	9.68135e-21	1.31514e-19	526	533
WWP1	0.38936	9.72012e-21	1.31951e-19	526	533
NCBP1	0.389335	9.78198e-21	1.32702e-19	526	533
UNC5C	0.389238	1.0016e-20	1.35603e-19	526	530
HSPA4L	0.389161	1.02078e-20	1.37922e-19	526	533
STEAP2	0.389131	1.02854e-20	1.38708e-19	526	533
CABLES1	0.38913	1.02867e-20	1.38708e-19	526	533
EFNB2	0.38912	1.03129e-20	1.38969e-19	526	533
USP8	0.389072	1.04342e-20	1.40509e-19	526	533
IPP	0.389034	1.0533e-20	1.41745e-19	526	533
ZNF618	0.388923	1.08242e-20	1.45471e-19	526	533
DOCK4	0.388799	1.11599e-20	1.49782e-19	526	533
GPD1L	0.388744	1.13112e-20	1.51712e-19	526	533
DIP2C	0.388645	1.15883e-20	1.55324e-19	526	533
SMEK2	0.388583	1.17679e-20	1.57523e-19	526	533
PDE2A	0.388381	1.23643e-20	1.65396e-19	526	533
GIMAP8	0.388172	1.30143e-20	1.7386e-19	526	533
ATP7B	0.388155	1.30686e-20	1.7447e-19	526	533
SGK1	0.388001	1.3572e-20	1.80951e-19	526	533
SASH1	0.387918	1.38502e-20	1.84537e-19	526	533
MED23	0.3878	1.42597e-20	1.89618e-19	526	533
PLCB1	0.387648	1.4798e-20	1.96388e-19	526	533
LIN7A	0.387483	1.54076e-20	2.04209e-19	526	533
LOC100129034	0.38727	1.62325e-20	2.14719e-19	526	533
ARHGAP29	0.387083	1.69908e-20	2.24455e-19	526	533
TSPAN18	0.386997	1.73538e-20	2.28949e-19	526	533
TBC1D4	0.386558	1.93153e-20	2.53832e-19	526	533
ZNF658	0.386492	1.96277e-20	2.57433e-19	526	532
SF3A1	0.386466	1.97539e-20	2.58751e-19	526	533
ZNF124	0.386229	2.09273e-20	2.73411e-19	526	532
SETBP1	0.385985	2.22059e-20	2.89366e-19	526	533
DYM	0.385889	2.27294e-20	2.95805e-19	526	533
CD164	0.385755	2.34828e-20	3.05413e-19	526	533
BRMS1L	0.385525	2.48326e-20	3.22137e-19	526	533
FAM175B	0.385429	2.54231e-20	3.29161e-19	526	533
FAM115A	0.385328	2.60529e-20	3.36883e-19	526	533
EXTL2	0.385289	2.62987e-20	3.39843e-19	526	533
DIP2B	0.385274	2.63948e-20	3.40867e-19	526	533
PPP2R5E	0.384943	2.86013e-20	3.67948e-19	526	533
MFSD9	0.384805	2.95795e-20	3.80047e-19	526	533
LRBA	0.384449	3.22416e-20	4.13197e-19	526	533
TRIM10	0.384222	3.40635e-20	4.35714e-19	526	513
RAB30	0.383848	3.72884e-20	4.75757e-19	526	532
GYPA	0.383567	3.99049e-20	5.07855e-19	526	448
PRKAR1A	0.383406	4.14804e-20	5.26908e-19	526	533
CRY2	0.383336	4.21939e-20	5.35634e-19	526	533
KIAA0776	0.383276	4.28049e-20	5.42366e-19	526	533
PCDH17	0.382812	4.78615e-20	6.03779e-19	526	533
C8orf47	0.382774	4.83121e-20	6.08855e-19	526	524
HEATR5A	0.382742	4.8677e-20	6.12917e-19	526	533
SLC22A4	0.382735	4.87622e-20	6.13606e-19	526	533
VPS54	0.382663	4.9609e-20	6.23483e-19	526	533
TCL6	0.382634	4.99604e-20	6.27509e-19	526	488
SMC3	0.382487	5.17571e-20	6.48863e-19	526	533
RRAGC	0.382472	5.19461e-20	6.50828e-19	526	532
CCDC75	0.382435	5.24152e-20	6.56297e-19	526	531
AMIGO1	0.382406	5.27808e-20	6.60465e-19	526	533
CHUK	0.38238	5.31114e-20	6.63777e-19	526	533
EMX2OS	0.38236	5.33592e-20	6.66461e-19	526	532
KATNAL1	0.382343	5.35856e-20	6.68875e-19	526	533
ACE2	0.382336	5.36669e-20	6.69475e-19	526	532
CXXC4	0.382322	5.38588e-20	6.71453e-19	526	507
UGT2A3	0.382238	5.49507e-20	6.8422e-19	526	533
CPA3	0.382203	5.54213e-20	6.89228e-19	526	532
LMBRD1	0.382182	5.56935e-20	6.92186e-19	526	533
ARRB1	0.381891	5.97263e-20	7.41393e-19	526	533
CYP4A11	0.38144	6.65436e-20	8.22472e-19	526	524
SLC22A13	0.381403	6.71428e-20	8.2937e-19	526	485
LDOC1L	0.381394	6.72786e-20	8.30538e-19	526	533
ST8SIA4	0.381363	6.77786e-20	8.36199e-19	526	533
SERAC1	0.381305	6.87301e-20	8.46901e-19	526	533
ZNF496	0.381233	6.99297e-20	8.6063e-19	526	533
DDC	0.381222	7.01092e-20	8.62313e-19	526	526
ACAP2	0.381152	7.12982e-20	8.76402e-19	526	533
KIAA0391	0.381089	7.23796e-20	8.89153e-19	526	533
KSR1	0.381023	7.35344e-20	9.0224e-19	526	533
DACT2	0.380939	7.50178e-20	9.19881e-19	526	486
ARID1B	0.380852	7.65967e-20	9.381e-19	526	533
AQR	0.380807	7.74275e-20	9.47272e-19	526	533
ARSB	0.380799	7.75853e-20	9.48479e-19	526	533
CUL5	0.38079	7.77521e-20	9.49943e-19	526	533
ADAM10	0.380771	7.8102e-20	9.53639e-19	526	533
SALL1	0.38074	7.86892e-20	9.60227e-19	526	532
IMPA2	0.380734	7.88007e-20	9.61007e-19	526	533
WAPAL	0.380597	8.14126e-20	9.89865e-19	526	533
DENND4A	0.380547	8.23918e-20	1.00056e-18	526	533
ZBTB26	0.38054	8.25323e-20	1.00167e-18	526	533
MCFD2	0.380526	8.28046e-20	1.00437e-18	526	533
DNAL1	0.380452	8.42804e-20	1.02165e-18	526	533
PAQR5	0.380389	8.55664e-20	1.03662e-18	526	533
C7orf58	0.380376	8.58293e-20	1.03918e-18	526	533
HIPK2	0.380188	8.97598e-20	1.08546e-18	526	533
JMJD1C	0.380061	9.25344e-20	1.11835e-18	526	533
HIAT1	0.379964	9.46828e-20	1.14157e-18	526	533
C1orf25	0.379925	9.55813e-20	1.15172e-18	526	533
TRIP12	0.379758	9.94475e-20	1.19545e-18	526	533
PDZK1	0.379743	9.98129e-20	1.19841e-18	526	533
SLC25A24	0.379641	1.02271e-19	1.22501e-18	526	533
GPR126	0.379621	1.02746e-19	1.22996e-18	526	533
OPHN1	0.379607	1.03111e-19	1.23359e-18	526	533
TNS3	0.379492	1.05957e-19	1.2669e-18	526	533
FAM190B	0.379454	1.06922e-19	1.27768e-18	526	533
KLRAQ1	0.379331	1.10091e-19	1.31322e-18	526	533
PIK3C2B	0.379306	1.10767e-19	1.32039e-18	526	533
NDUFS1	0.37925	1.12226e-19	1.33552e-18	526	533
FER	0.379241	1.12484e-19	1.33779e-18	526	533
SPRY2	0.379207	1.13389e-19	1.34697e-18	526	533
C1orf210	0.379015	1.18679e-19	1.40815e-18	526	530
SYNJ2BP	0.378953	1.20452e-19	1.42835e-18	526	533
NUP133	0.378906	1.21797e-19	1.44333e-18	526	533
THBS1	0.378904	1.21859e-19	1.44333e-18	526	533
LPP	0.378883	1.2248e-19	1.44899e-18	526	533
JAG1	0.378479	1.34791e-19	1.59089e-18	526	533
LOC653653	0.378371	1.38282e-19	1.63019e-18	526	533
SYNRG	0.378326	1.39765e-19	1.64671e-18	526	533
ITGA2	0.378249	1.42351e-19	1.67425e-18	526	533
SCRN3	0.378163	1.45258e-19	1.70554e-18	526	533
SLC22A6	0.37807	1.48507e-19	1.74156e-18	526	502
NCOA2	0.378001	1.50969e-19	1.76838e-18	526	533
FUBP1	0.377977	1.51805e-19	1.77714e-18	526	533
PIK3R4	0.377874	1.55575e-19	1.81917e-18	526	533
KCNAB1	0.377863	1.5597e-19	1.82273e-18	526	533
PEAR1	0.377807	1.58052e-19	1.84598e-18	526	533
ENDOD1	0.377792	1.58607e-19	1.8514e-18	526	533
DSTYK	0.377522	1.69057e-19	1.96881e-18	526	533
ZFP106	0.377429	1.72829e-19	2.01158e-18	526	533
SERINC5	0.377353	1.75967e-19	2.04692e-18	526	531
ARHGAP19	0.377347	1.76213e-19	2.04861e-18	526	533
LRRK2	0.377246	1.80473e-19	2.09572e-18	526	533
ZNF614	0.377221	1.81522e-19	2.10546e-18	526	533
FAM190A	0.377199	1.82484e-19	2.11541e-18	526	529
ZFP91	0.377194	1.82683e-19	2.1165e-18	526	533
MBD5	0.377174	1.83565e-19	2.1255e-18	526	533
TUBGCP4	0.376966	1.9278e-19	2.22963e-18	526	533
DOCK9	0.376788	2.01034e-19	2.3211e-18	526	533
SLCO4C1	0.376693	2.05585e-19	2.37229e-18	526	533
KIAA1462	0.376642	2.08087e-19	2.39841e-18	526	533
C5orf36	0.376285	2.26363e-19	2.60014e-18	526	532
GABRQ	0.376216	2.30026e-19	2.64071e-18	526	505
SPATA18	0.376199	2.30978e-19	2.65013e-18	526	533
KLF10	0.376101	2.36355e-19	2.7072e-18	526	533
NT5E	0.375841	2.51258e-19	2.87464e-18	526	533
ITGA4	0.375832	2.51809e-19	2.87931e-18	526	533
POLR1B	0.375765	2.55769e-19	2.91962e-18	526	533
FBXW11	0.375633	2.63866e-19	3.00694e-18	526	533
ARID5B	0.375603	2.65711e-19	3.02336e-18	526	533
HINT3	0.375408	2.78133e-19	3.16238e-18	526	533
PSIP1	0.375315	2.84313e-19	3.23082e-18	526	533
FAM86B2	0.37528	2.86649e-19	3.25552e-18	526	502
RORA	0.375266	2.87542e-19	3.26383e-18	526	533
FBXO30	0.375244	2.89076e-19	3.27939e-18	526	533
ZNF670	0.375223	2.90504e-19	3.29188e-18	526	533
PANK3	0.375208	2.91533e-19	3.29984e-18	526	533
CDC42SE2	0.3752	2.92073e-19	3.3041e-18	526	533
ATF6	0.375196	2.92313e-19	3.30495e-18	526	533
PTCH1	0.374953	3.09462e-19	3.48906e-18	526	533
C1orf124	0.374751	3.24447e-19	3.65392e-18	526	533
PCGF5	0.374726	3.26353e-19	3.67334e-18	526	533
FHL5	0.374626	3.34049e-19	3.75577e-18	526	533
PRKCH	0.374434	3.49431e-19	3.91996e-18	526	533
ATP10D	0.374343	3.56943e-19	4.00201e-18	526	533
NAF1	0.374072	3.80244e-19	4.2538e-18	526	533
USP46	0.374063	3.81114e-19	4.26116e-18	526	533
HMCN1	0.373986	3.87958e-19	4.33048e-18	526	533
TLN2	0.37392	3.93986e-19	4.39533e-18	526	533
CCDC158	0.373892	3.96594e-19	4.42152e-18	526	511
NOS1	0.37389	3.96772e-19	4.42152e-18	526	452
ABCA8	0.373841	4.01394e-19	4.46809e-18	526	530
KIAA1430	0.373817	4.03613e-19	4.49031e-18	526	533
CDK12	0.37324	4.61686e-19	5.11662e-18	526	533
GALNTL2	0.373137	4.72931e-19	5.23261e-18	526	533
INTS2	0.373082	4.7896e-19	5.29641e-18	526	533
LYSMD3	0.372964	4.92293e-19	5.44086e-18	526	533
PTPN13	0.372787	5.13078e-19	5.66437e-18	526	533
NEBL	0.372499	5.48592e-19	6.03332e-18	526	533
BPHL	0.372451	5.54738e-19	6.09426e-18	526	533
FNDC3A	0.37244	5.56152e-19	6.10646e-18	526	533
GCC2	0.372037	6.10577e-19	6.68947e-18	526	533
ZSWIM5	0.37197	6.20178e-19	6.79097e-18	526	533
TNFRSF10A	0.371906	6.29422e-19	6.88845e-18	526	533
SNX12	0.371858	6.36578e-19	6.96298e-18	526	533
CNOT6L	0.371852	6.37392e-19	6.96811e-18	526	533
UEVLD	0.37182	6.42155e-19	7.01257e-18	526	533
CC2D2A	0.371749	6.5273e-19	7.11649e-18	526	533
MOBKL1B	0.371707	6.59107e-19	7.17438e-18	526	533
WDR44	0.371688	6.62032e-19	7.19843e-18	526	533
DNAJC18	0.371652	6.67655e-19	7.25566e-18	526	533
TLN1	0.371561	6.81788e-19	7.40527e-18	526	533
DIXDC1	0.37153	6.86683e-19	7.45441e-18	526	533
ALDH9A1	0.371492	6.92887e-19	7.51772e-18	526	533
KDM6A	0.371321	7.2079e-19	7.79528e-18	526	533
HIPK1	0.371201	7.41153e-19	8.00691e-18	526	533
ASXL3	0.371011	7.74394e-19	8.34814e-18	526	520
KCNK5	0.370971	7.8146e-19	8.41981e-18	526	533
SALL2	0.370963	7.83013e-19	8.43203e-18	526	533
FGL2	0.370625	8.46486e-19	9.08642e-18	526	533
TAF1L	0.370507	8.7e-19	9.32394e-18	526	532
USP38	0.370463	8.78706e-19	9.41224e-18	526	533
HNMT	0.370202	9.33214e-19	9.95906e-18	526	533
SEC63	0.370087	9.58365e-19	1.02166e-17	526	533
GRB10	0.369984	9.81431e-19	1.0435e-17	526	533
SLC41A1	0.369922	9.95363e-19	1.05775e-17	526	533
ENPP4	0.369878	1.00561e-18	1.06808e-17	526	533
VPS13A	0.36977	1.03095e-18	1.09384e-17	526	533
POLK	0.369581	1.07681e-18	1.14189e-17	526	533
CLASP2	0.369565	1.08072e-18	1.14544e-17	526	533
MAPK14	0.369512	1.09392e-18	1.15821e-17	526	533
SOCS6	0.369107	1.20064e-18	1.26788e-17	526	533
ZNF391	0.368996	1.23164e-18	1.29857e-17	526	531
OTUD7A	0.368955	1.24321e-18	1.31008e-17	526	531
CASKIN2	0.368895	1.26028e-18	1.32738e-17	526	533
SLC18A2	0.368802	1.28749e-18	1.35533e-17	526	528
CALM1	0.368691	1.32069e-18	1.3881e-17	526	533
IBTK	0.368582	1.35402e-18	1.42165e-17	526	533
KBTBD4	0.368398	1.41262e-18	1.4824e-17	526	532
MGAM	0.368367	1.42255e-18	1.49127e-17	526	533
MED21	0.368307	1.44231e-18	1.5112e-17	526	533
NOSTRIN	0.368301	1.44411e-18	1.5123e-17	526	533
DTWD2	0.368014	1.54233e-18	1.61167e-17	526	533
DLG2	0.367965	1.5595e-18	1.6277e-17	526	532
ABHD13	0.367964	1.55996e-18	1.6277e-17	526	533
KIAA1161	0.367861	1.59712e-18	1.66389e-17	526	533
DHDH	0.367815	1.61383e-18	1.68043e-17	526	526
RIT1	0.367756	1.63585e-18	1.70161e-17	526	533
SLC30A6	0.367641	1.67926e-18	1.74406e-17	526	533
SON	0.367608	1.69225e-18	1.75665e-17	526	533
BHLHB9	0.367419	1.76656e-18	1.8319e-17	526	533
TOB2	0.36741	1.77051e-18	1.83505e-17	526	533
PIK3CG	0.367263	1.8306e-18	1.89344e-17	526	533
CDH13	0.367061	1.91704e-18	1.98183e-17	526	533
DOCK8	0.367057	1.91896e-18	1.98279e-17	526	533
BBS1	0.367006	1.94138e-18	2.00493e-17	526	533
YIPF6	0.366773	2.04714e-18	2.1128e-17	526	533
SLC16A4	0.366653	2.10384e-18	2.16937e-17	526	533
CCNG1	0.36661	2.12452e-18	2.18846e-17	526	533
LRPPRC	0.366524	2.1665e-18	2.23056e-17	526	533
HIVEP2	0.366476	2.19024e-18	2.25386e-17	526	533
CNOT6	0.3663	2.27971e-18	2.34115e-17	526	533
MMADHC	0.36616	2.353e-18	2.40905e-17	526	533
ASNSD1	0.365977	2.45296e-18	2.50307e-17	526	533
SMAD9	0.365976	2.45353e-18	2.50307e-17	526	531
CAP2	0.365706	2.60848e-18	2.65981e-17	526	533
BHMT	0.36565	2.642e-18	2.69126e-17	526	533
SPEN	0.365591	2.67788e-18	2.72643e-17	526	533
TECPR2	0.365563	2.69498e-18	2.74246e-17	526	533
MUTED	0.365514	2.72469e-18	2.76994e-17	526	533
C5orf24	0.365426	2.77974e-18	2.82159e-17	526	533
HSPG2	0.365424	2.78124e-18	2.82169e-17	526	533
NEK5	0.365337	2.83625e-18	2.8746e-17	526	524
FRYL	0.365286	2.86923e-18	2.90511e-17	526	533
DGKI	0.365279	2.87361e-18	2.90809e-17	526	530
WDFY1	0.365199	2.92651e-18	2.95865e-17	526	533
BBS9	0.365125	2.97605e-18	3.00723e-17	526	533
CNTN4	0.365084	3.00371e-18	3.03187e-17	526	533
FOXN3	0.365082	3.00495e-18	3.03187e-17	526	533
MOAP1	0.365066	3.01557e-18	3.04106e-17	526	533
SLC5A10	0.36495	3.09591e-18	3.11585e-17	526	532
MTMR2	0.364945	3.09924e-18	3.11765e-17	526	533
RCAN2	0.364875	3.14933e-18	3.16645e-17	526	533
SAMD5	0.364714	3.26545e-18	3.27993e-17	526	533
AKAP6	0.364594	3.35527e-18	3.36847e-17	526	533
ZNF778	0.364529	3.40499e-18	3.41498e-17	526	532
ERG	0.364486	3.43868e-18	3.44706e-17	526	533
ABCC4	0.364342	3.55231e-18	3.5539e-17	526	533
TMEM47	0.364137	3.72025e-18	3.71638e-17	526	533
MPP5	0.364085	3.76417e-18	3.75839e-17	526	533
RASGRF2	0.363975	3.85883e-18	3.84719e-17	526	533
TMEM184C	0.363956	3.87514e-18	3.86154e-17	526	533
GJB1	0.363863	3.95764e-18	3.9418e-17	526	530
LRRC19	0.363848	3.97083e-18	3.95123e-17	526	532
IPO11	0.363843	3.97534e-18	3.95357e-17	526	533
ZNF568	0.363831	3.98551e-18	3.95978e-17	526	533
C14orf49	0.36379	4.02317e-18	3.99443e-17	526	532
SBNO1	0.363695	4.10999e-18	4.07142e-17	526	532
PKN2	0.363668	4.13456e-18	4.09173e-17	526	533
TYW3	0.363033	4.76956e-18	4.70169e-17	526	533
SETD7	0.362987	4.81952e-18	4.74398e-17	526	533
TMEM220	0.362869	4.9492e-18	4.86925e-17	526	533
CCDC121	0.362743	5.09103e-18	5.00391e-17	526	533
VWF	0.362608	5.24751e-18	5.15269e-17	526	533
LDB2	0.362561	5.30311e-18	5.20221e-17	526	533
TNKS2	0.36247	5.41244e-18	5.30429e-17	526	533
MOBKL3	0.362463	5.42153e-18	5.31062e-17	526	533
ASB17	0.362261	5.67279e-18	5.53791e-17	526	352
REPS1	0.362075	5.91343e-18	5.76445e-17	526	533
PDZD2	0.361994	6.02168e-18	5.8643e-17	526	533
ATP11B	0.361902	6.14694e-18	5.9834e-17	526	533
MACF1	0.361767	6.33639e-18	6.15889e-17	526	533
FRMD4B	0.36176	6.34584e-18	6.16509e-17	526	533
FAM82A1	0.361739	6.37573e-18	6.19115e-17	526	533
C14orf174	0.361433	6.82648e-18	6.61929e-17	526	530
CNTLN	0.361329	6.98803e-18	6.76617e-17	526	533
IPMK	0.361117	7.32613e-18	7.08673e-17	526	533
ZNF136	0.361085	7.37835e-18	7.13382e-17	526	533
CUL3	0.361071	7.40217e-18	7.15342e-17	526	533
RAB14	0.361058	7.42251e-18	7.16964e-17	526	533
PARM1	0.361046	7.44338e-18	7.18635e-17	526	533
NR3C2	0.360966	7.57727e-18	7.30862e-17	526	533
TGOLN2	0.360827	7.8153e-18	7.52381e-17	526	533
SLC17A2	0.360794	7.87435e-18	7.57704e-17	526	505
ANTXR2	0.360569	8.27815e-18	7.93344e-17	526	533
STOX2	0.360463	8.4762e-18	8.10971e-17	526	532
DNAJC16	0.360362	8.66813e-18	8.28156e-17	526	533
SPRED2	0.360348	8.69684e-18	8.30505e-17	526	533
GFOD1	0.360336	8.71963e-18	8.32287e-17	526	533
CCND1	0.36014	9.10787e-18	8.68112e-17	526	533
TRIM6	0.360129	9.12975e-18	8.69785e-17	526	533
ANKFY1	0.359922	9.56022e-18	9.09507e-17	526	533
KIAA1109	0.359779	9.86929e-18	9.37006e-17	526	533
ZFYVE16	0.359669	1.01129e-17	9.59365e-17	526	533
PTK2	0.359661	1.0132e-17	9.60731e-17	526	533
MEF2A	0.359538	1.04125e-17	9.86394e-17	526	533
TMEM27	0.359495	1.05122e-17	9.95378e-17	526	533
EPS8	0.359322	1.09234e-17	1.03237e-16	526	533
SLC12A2	0.359314	1.09409e-17	1.03354e-16	526	533
ATXN1	0.359304	1.09658e-17	1.03541e-16	526	533
PRKD3	0.359254	1.10874e-17	1.04591e-16	526	533
CDC27	0.359183	1.12642e-17	1.0606e-16	526	533
CYP4X1	0.359144	1.1362e-17	1.06881e-16	526	532
TSTD2	0.358885	1.20337e-17	1.12937e-16	526	533
CHTF8	0.358849	1.21305e-17	1.13791e-16	526	533
NOL9	0.358822	1.22013e-17	1.14402e-16	526	532
GUCY1A3	0.358814	1.22239e-17	1.14562e-16	526	533
HBS1L	0.358733	1.24449e-17	1.16524e-16	526	533
CLTC	0.358723	1.24719e-17	1.16722e-16	526	533
CYTSA	0.358648	1.26812e-17	1.18516e-16	526	533
RAD54L2	0.358556	1.29432e-17	1.20909e-16	526	533
CPT2	0.358329	1.36089e-17	1.26776e-16	526	533
SLC6A13	0.358194	1.4021e-17	1.30494e-16	526	533
ABCB10	0.357974	1.47172e-17	1.36846e-16	526	533
ZFP92	0.357965	1.47465e-17	1.37056e-16	526	504
MEF2C	0.357764	1.54153e-17	1.4314e-16	526	533
ZNF416	0.357676	1.5717e-17	1.45874e-16	526	533
NF1	0.357621	1.59115e-17	1.47476e-16	526	533
NLRP14	0.357523	1.62579e-17	1.50548e-16	526	513
CD93	0.35736	1.68529e-17	1.55914e-16	526	533
FAM172A	0.357347	1.69015e-17	1.56292e-16	526	533
SNURF	0.35728	1.71516e-17	1.58387e-16	526	511
CTCF	0.357217	1.73929e-17	1.60541e-16	526	533
C20orf194	0.357068	1.79703e-17	1.65796e-16	526	533
PDPK1	0.35687	1.87706e-17	1.72783e-16	526	533
DUSP3	0.356832	1.89293e-17	1.74165e-16	526	533
RNF168	0.356773	1.91745e-17	1.76261e-16	526	533
ANKRD44	0.356532	2.02185e-17	1.85296e-16	526	533
MED1	0.356468	2.05059e-17	1.87729e-16	526	533
PTPN4	0.356455	2.05635e-17	1.88171e-16	526	533
ECHDC1	0.356237	2.15692e-17	1.97015e-16	526	533
FAM10A4	0.356139	2.20417e-17	2.01241e-16	526	533
SGK269	0.356061	2.2418e-17	2.04583e-16	526	533
BCL2	0.356015	2.26466e-17	2.06576e-16	526	533
SEPT2	0.355969	2.2875e-17	2.08565e-16	526	533
BICC1	0.35594	2.30228e-17	2.09817e-16	526	532
AGXT2	0.35586	2.34298e-17	2.13141e-16	526	521
BTBD7	0.355822	2.36279e-17	2.14846e-16	526	533
ZADH2	0.355806	2.37064e-17	2.15463e-16	526	533
ERLIN2	0.355512	2.52829e-17	2.29275e-16	526	533
LCOR	0.355495	2.53761e-17	2.30017e-16	526	533
VPS13D	0.355466	2.55394e-17	2.31393e-16	526	533
VPS13C	0.355437	2.57001e-17	2.32744e-16	526	533
ATRX	0.355167	2.72672e-17	2.46604e-16	526	533
ADD1	0.355114	2.75812e-17	2.49331e-16	526	533
SUV420H1	0.354873	2.90724e-17	2.62576e-16	526	533
KIAA1328	0.354832	2.93328e-17	2.64728e-16	526	533
MPZL3	0.354832	2.93369e-17	2.64728e-16	526	529
SGMS1	0.354828	2.93597e-17	2.64816e-16	526	533
SNX2	0.354611	3.07824e-17	2.77524e-16	526	533
DYRK3	0.354607	3.08131e-17	2.77676e-16	526	533
STARD4	0.354495	3.15715e-17	2.84002e-16	526	533
DEK	0.35449	3.16093e-17	2.84216e-16	526	533
A2M	0.354461	3.18084e-17	2.85878e-16	526	533
EIF3A	0.354247	3.33242e-17	2.99102e-16	526	533
AGMAT	0.354174	3.38581e-17	3.03623e-16	526	533
MAN2A1	0.354165	3.39294e-17	3.04128e-16	526	533
VPS26A	0.354027	3.49661e-17	3.12864e-16	526	533
SNORD116-4	0.353951	3.55441e-17	3.17472e-16	526	518
DHX8	0.353869	3.61833e-17	3.22895e-16	526	533
ARHGAP28	0.353523	3.90135e-17	3.47843e-16	526	533
CRIM1	0.35351	3.91199e-17	3.48638e-16	526	533
FAM160A1	0.353441	3.97131e-17	3.53612e-16	526	533
KCNJ15	0.353422	3.98827e-17	3.54965e-16	526	533
CREBL2	0.353351	4.04952e-17	3.60099e-16	526	533
HFE	0.353281	4.11184e-17	3.65318e-16	526	533
MPL	0.353277	4.11585e-17	3.65513e-16	526	533
SLC25A46	0.353225	4.16254e-17	3.69496e-16	526	533
HNRNPK	0.35316	4.22165e-17	3.74414e-16	526	533
SV2C	0.35264	4.72495e-17	4.17948e-16	526	342
ZNF804B	0.352506	4.8638e-17	4.29476e-16	526	264
NRP1	0.352442	4.93182e-17	4.34911e-16	526	533
FILIP1	0.352323	5.06112e-17	4.45923e-16	526	533
ZNF148	0.352059	5.35776e-17	4.71235e-16	526	533
SPTLC3	0.351936	5.50289e-17	4.83157e-16	526	533
DCTN1	0.3519	5.54566e-17	4.86488e-16	526	533
NBPF1	0.351685	5.80898e-17	5.09145e-16	526	533
TOR1AIP2	0.351629	5.87904e-17	5.14614e-16	526	533
PTEN	0.35157	5.95521e-17	5.21055e-16	526	533
GRIK3	0.351532	6.00323e-17	5.24801e-16	526	531
MSMP	0.351426	6.14317e-17	5.36802e-16	526	533
RPL7L1	0.351128	6.55077e-17	5.70687e-16	526	533
QKI	0.351004	6.72687e-17	5.85523e-16	526	533
ABCD3	0.350978	6.76513e-17	5.88598e-16	526	533
CTR9	0.350811	7.01331e-17	6.0914e-16	526	533
PPP1R15B	0.35075	7.10534e-17	6.16601e-16	526	533
RAB3GAP2	0.350608	7.32511e-17	6.34581e-16	526	533
PIGN	0.350501	7.49623e-17	6.49126e-16	526	533
PCK1	0.350478	7.5335e-17	6.52067e-16	526	532
TM7SF3	0.350476	7.53666e-17	6.52067e-16	526	533
ING3	0.350358	7.73095e-17	6.6859e-16	526	533
TMEM204	0.350316	7.79971e-17	6.74247e-16	526	533
FERMT2	0.350074	8.21611e-17	7.08723e-16	526	533
CSTF2T	0.350051	8.25703e-17	7.11948e-16	526	533
FUBP3	0.349998	8.35238e-17	7.19554e-16	526	533
CBX7	0.34994	8.45673e-17	7.28233e-16	526	533
MKL2	0.349838	8.64265e-17	7.4329e-16	526	533
FCHSD2	0.349829	8.65925e-17	7.444e-16	526	533
G3BP2	0.349824	8.66957e-17	7.44652e-16	526	533
RAB5C	0.349767	8.77599e-17	7.53471e-16	526	533
SPRY4	0.349719	8.86646e-17	7.60591e-16	526	533
ARL15	0.349653	8.99192e-17	7.71026e-16	526	533
TOR1AIP1	0.34943	9.43358e-17	8.08209e-16	526	533
PCDHAC2	0.349314	9.66908e-17	8.27681e-16	526	526
GCLC	0.34928	9.73977e-17	8.33378e-16	526	533
GCLM	0.34925	9.80416e-17	8.38533e-16	526	533
MYST4	0.349247	9.80906e-17	8.38595e-16	526	533
PAIP2	0.349032	1.02714e-16	8.7552e-16	526	533
EYA4	0.349023	1.02901e-16	8.76744e-16	526	523
ABHD2	0.34896	1.04304e-16	8.87949e-16	526	533
IVNS1ABP	0.348837	1.07091e-16	9.09751e-16	526	533
ZBTB20	0.348805	1.07814e-16	9.1486e-16	526	533
ADAM22	0.348805	1.07828e-16	9.1486e-16	526	532
SLC35F1	0.348757	1.0894e-16	9.23908e-16	526	533
IDE	0.348633	1.11852e-16	9.47403e-16	526	533
FARP2	0.348477	1.15653e-16	9.79186e-16	526	533
PDSS2	0.348328	1.19385e-16	1.00867e-15	526	533
ARHGAP24	0.34828	1.20598e-16	1.01849e-15	526	533
NR2F1	0.348222	1.22119e-16	1.03047e-15	526	533
ALS2	0.348107	1.25145e-16	1.05468e-15	526	533
KIAA0368	0.347991	1.28269e-16	1.08055e-15	526	533
PACSIN2	0.347929	1.2996e-16	1.09435e-15	526	533
BPTF	0.347919	1.30259e-16	1.0964e-15	526	533
PDZD8	0.347896	1.30878e-16	1.1007e-15	526	533
PCM1	0.347864	1.31795e-16	1.10748e-15	526	533
LOC150786	0.347699	1.36487e-16	1.14595e-15	526	532
RBM12	0.347587	1.39797e-16	1.17277e-15	526	533
TRAF3IP1	0.347541	1.41156e-16	1.18368e-15	526	533
GMEB1	0.34752	1.418e-16	1.18859e-15	526	533
ZNRF3	0.347406	1.4526e-16	1.21708e-15	526	533
ZNF543	0.347385	1.4593e-16	1.22219e-15	526	533
NEDD4	0.347279	1.49262e-16	1.24854e-15	526	533
SIGLEC6	0.347094	1.5523e-16	1.29738e-15	526	497
XPO4	0.347017	1.57794e-16	1.31772e-15	526	533
TMED8	0.346957	1.59828e-16	1.3336e-15	526	533
RPS6KA2	0.346954	1.5992e-16	1.33381e-15	526	533
CYFIP1	0.346899	1.61799e-16	1.34892e-15	526	533
C2orf40	0.346745	1.67171e-16	1.39256e-15	526	530
PLEKHA2	0.346706	1.6855e-16	1.40347e-15	526	533
MS4A2	0.346596	1.72519e-16	1.43474e-15	526	529
SPATA13	0.346559	1.73879e-16	1.44545e-15	526	533
XPR1	0.346511	1.75662e-16	1.45861e-15	526	533
SNX1	0.346417	1.792e-16	1.48724e-15	526	533
CNNM3	0.346358	1.8145e-16	1.50529e-15	526	533
IRF6	0.346261	1.852e-16	1.53513e-15	526	531
MFSD6	0.346189	1.8805e-16	1.55747e-15	526	533
CCNI	0.346127	1.9053e-16	1.57672e-15	526	533
GK3P	0.345941	1.98177e-16	1.63664e-15	526	532
LOC728024	0.345938	1.98331e-16	1.63724e-15	526	531
PTPN9	0.3458	2.0419e-16	1.68354e-15	526	533
TBC1D15	0.345733	2.07104e-16	1.70547e-15	526	533
CLCN3	0.345618	2.12206e-16	1.7454e-15	526	533
TRIM23	0.345618	2.12211e-16	1.7454e-15	526	533
PABPC4L	0.345523	2.16508e-16	1.78001e-15	526	533
DENND5A	0.345496	2.17722e-16	1.78926e-15	526	533
ZNF678	0.345371	2.23568e-16	1.83581e-15	526	531
FPGT	0.345202	2.3167e-16	1.89847e-15	526	533
HNRPLL	0.34513	2.35238e-16	1.92692e-15	526	533
DISC1	0.344958	2.4392e-16	1.9948e-15	526	533
SMC1A	0.344954	2.44127e-16	1.99569e-15	526	533
CLDN10	0.344664	2.59454e-16	2.11583e-15	526	531
FAM171A1	0.344638	2.60902e-16	2.12678e-15	526	533
ANKS4B	0.344568	2.64775e-16	2.15661e-15	526	521
PLEKHA7	0.344458	2.70982e-16	2.20538e-15	526	533
OXCT1	0.344422	2.73028e-16	2.22113e-15	526	533
ACVR2A	0.344389	2.74929e-16	2.2348e-15	526	533
SMC2	0.344331	2.78317e-16	2.26142e-15	526	533
CYS1	0.344321	2.78895e-16	2.26521e-15	526	533
ARHGAP20	0.344261	2.82452e-16	2.29317e-15	526	531
FAM114A2	0.344211	2.85389e-16	2.31608e-15	526	533
C10orf119	0.344023	2.96923e-16	2.40775e-15	526	533
GDF7	0.343998	2.98507e-16	2.41963e-15	526	488
CAPRIN1	0.343929	3.02809e-16	2.4535e-15	526	533
AKAP12	0.343922	3.0325e-16	2.45609e-15	526	533
THRA	0.343713	3.16875e-16	2.55925e-15	526	533
SH3BP5	0.343694	3.18119e-16	2.56827e-15	526	533
NAB1	0.343664	3.20127e-16	2.58294e-15	526	533
BCL2L2	0.343663	3.20192e-16	2.58294e-15	526	533
NFATC2	0.343642	3.21605e-16	2.59329e-15	526	532
ALDH1B1	0.343586	3.25422e-16	2.62302e-15	526	533
PCCA	0.343509	3.30718e-16	2.66465e-15	526	533
NTN4	0.343284	3.46719e-16	2.78911e-15	526	533
LNPEP	0.343208	3.5228e-16	2.83272e-15	526	533
SLC25A30	0.343167	3.55295e-16	2.85468e-15	526	533
LPHN2	0.343163	3.55559e-16	2.85566e-15	526	533
SPG20	0.342993	3.68492e-16	2.95365e-15	526	533
RAD50	0.3428	3.83625e-16	3.06885e-15	526	533
WASF1	0.342652	3.95722e-16	3.16186e-15	526	533
PLXNC1	0.342645	3.9632e-16	3.16538e-15	526	531
BBOX1	0.342638	3.96899e-16	3.16875e-15	526	532
ABCC9	0.342612	3.99055e-16	3.1847e-15	526	533
SOX13	0.342404	4.1672e-16	3.32042e-15	526	533
UBE4B	0.342359	4.20648e-16	3.3487e-15	526	533
TNFAIP6	0.342289	4.26909e-16	3.39222e-15	526	532
IP6K1	0.342277	4.2795e-16	3.39915e-15	526	533
CHD6	0.342255	4.29875e-16	3.4131e-15	526	533
RBL1	0.342177	4.37007e-16	3.46563e-15	526	532
ETV3L	0.342136	4.40698e-16	3.49215e-15	526	504
STOM	0.342116	4.42604e-16	3.50588e-15	526	533
SUZ12	0.342075	4.46318e-16	3.53252e-15	526	533
HMGCLL1	0.342032	4.5041e-16	3.56351e-15	526	480
MLL	0.342015	4.51993e-16	3.57463e-15	526	533
TRIM56	0.342008	4.52636e-16	3.57831e-15	526	533
ELTD1	0.341793	4.73381e-16	3.73937e-15	526	533
ERN1	0.341716	4.81053e-16	3.79701e-15	526	533
IKBKAP	0.341599	4.92874e-16	3.88727e-15	526	533
BAMBI	0.341592	4.93621e-16	3.89163e-15	526	533
RASGEF1B	0.341514	5.01749e-16	3.95417e-15	526	533
CEBPZ	0.341494	5.03772e-16	3.96856e-15	526	533
ZNF347	0.341472	5.06155e-16	3.98577e-15	526	533
SULT1B1	0.341431	5.10481e-16	4.0167e-15	526	488
SLC4A4	0.341343	5.19828e-16	4.08546e-15	526	533
DOK6	0.341307	5.2381e-16	4.10875e-15	526	532
PTPLB	0.341256	5.29326e-16	4.14654e-15	526	532
CD34	0.341255	5.2945e-16	4.14654e-15	526	533
EGOT	0.341154	5.40722e-16	4.22824e-15	526	533
GMFB	0.341102	5.46549e-16	4.27215e-15	526	533
NAA35	0.341013	5.5678e-16	4.34707e-15	526	533
SERTAD4	0.340991	5.59362e-16	4.36553e-15	526	532
TRIP4	0.340914	5.68344e-16	4.43049e-15	526	533
PEX1	0.340884	5.71924e-16	4.45667e-15	526	533
NOS2	0.340866	5.74065e-16	4.47163e-15	526	533
CDK15	0.340736	5.89724e-16	4.58829e-15	526	458
PTPN14	0.340656	5.99597e-16	4.6597e-15	526	533
NMT2	0.340545	6.13583e-16	4.76472e-15	526	533
ZNF295	0.340474	6.2266e-16	4.82963e-15	526	533
GUCY1A2	0.340439	6.27287e-16	4.86178e-15	526	532
FAM45B	0.340408	6.31326e-16	4.88932e-15	526	533
TMEM192	0.340317	6.43242e-16	4.97969e-15	526	533
TRPC4	0.340227	6.55373e-16	5.06971e-15	526	532
MSI2	0.340137	6.67682e-16	5.16295e-15	526	533
GALC	0.3401	6.72901e-16	5.20131e-15	526	533
REEP3	0.339991	6.88268e-16	5.31602e-15	526	533
SH3RF1	0.339873	7.05262e-16	5.44084e-15	526	533
CD300LG	0.339866	7.06271e-16	5.44463e-15	526	529
RABGAP1L	0.33983	7.11509e-16	5.48291e-15	526	533
UFSP2	0.339811	7.14347e-16	5.50269e-15	526	533
SFXN2	0.339688	7.32821e-16	5.64068e-15	526	533
C8orf37	0.33949	7.63295e-16	5.86405e-15	526	533
NFKB1	0.339414	7.7536e-16	5.94767e-15	526	533
PCDH12	0.33941	7.76064e-16	5.95081e-15	526	533
2021-03-06	0.339227	8.05927e-16	6.1751e-15	526	533
KIAA1704	0.339194	8.11528e-16	6.21565e-15	526	533
COL4A4	0.339187	8.12725e-16	6.22245e-15	526	533
EIF2C4	0.339072	8.32162e-16	6.36643e-15	526	533
LRCH3	0.338862	8.69063e-16	6.63867e-15	526	532
HIBCH	0.338691	9.00084e-16	6.86522e-15	526	533
PRKAA1	0.338611	9.15181e-16	6.97246e-15	526	533
ABCB1	0.338561	9.24661e-16	7.04202e-15	526	533
THSD7A	0.338489	9.3834e-16	7.13811e-15	526	533
FOXN2	0.338473	9.41441e-16	7.159e-15	526	533
ELP4	0.338177	1.00065e-15	7.58639e-15	526	533
PDCL	0.337889	1.06156e-15	8.03601e-15	526	533
ZKSCAN3	0.337861	1.06775e-15	8.07989e-15	526	533
MAP2K4	0.337848	1.07051e-15	8.09166e-15	526	533
CD36	0.337822	1.07638e-15	8.13296e-15	526	533
DSEL	0.337703	1.10301e-15	8.3248e-15	526	533
RNGTT	0.337649	1.11527e-15	8.41418e-15	526	533
STX12	0.337647	1.11573e-15	8.41455e-15	526	533
GEMIN5	0.337613	1.12342e-15	8.46695e-15	526	533
DDX58	0.337613	1.12352e-15	8.46695e-15	526	533
ZNF322A	0.33761	1.12427e-15	8.4694e-15	526	533
ZNF281	0.337604	1.12559e-15	8.47619e-15	526	532
PRPSAP1	0.337593	1.12822e-15	8.49285e-15	526	533
COPS4	0.337551	1.13781e-15	8.56181e-15	526	533
C6orf217	0.337333	1.18985e-15	8.9367e-15	526	531
SMU1	0.337184	1.22687e-15	9.20793e-15	526	533
AP1AR	0.337125	1.24163e-15	9.31174e-15	526	533
CREBBP	0.337075	1.25459e-15	9.40194e-15	526	533
DHFRL1	0.336781	1.33235e-15	9.97698e-15	526	533
FRMD1	0.336779	1.3328e-15	9.97698e-15	526	469
TMOD2	0.33669	1.35741e-15	1.01499e-14	526	533
FMO1	0.336684	1.35898e-15	1.01579e-14	526	531
ALDH1L1	0.336674	1.36181e-15	1.01752e-14	526	533
C18orf1	0.336361	1.45178e-15	1.08194e-14	526	533
KCNV1	0.336213	1.49641e-15	1.11273e-14	526	478
AK3L1	0.336206	1.49857e-15	1.11393e-14	526	533
BAG4	0.336142	1.51828e-15	1.12816e-14	526	533
SLC22A8	0.336061	1.54338e-15	1.14597e-14	526	469
TM9SF2	0.336006	1.56078e-15	1.15761e-14	526	533
OTUD7B	0.335975	1.57079e-15	1.16461e-14	526	533
CA4	0.335964	1.57433e-15	1.1668e-14	526	530
FOXO3	0.335958	1.57614e-15	1.16771e-14	526	533
RB1	0.335911	1.59128e-15	1.17806e-14	526	533
SP3	0.335837	1.61563e-15	1.19565e-14	526	533
CCR4	0.33579	1.63127e-15	1.20604e-14	526	527
CRHBP	0.335789	1.63147e-15	1.20604e-14	526	533
IFNAR1	0.335776	1.63596e-15	1.20892e-14	526	533
MASP1	0.335522	1.72277e-15	1.27074e-14	526	533
SSTR1	0.335451	1.7479e-15	1.28834e-14	526	532
FUT6	0.335384	1.77196e-15	1.30559e-14	526	530
ATP7A	0.335375	1.77525e-15	1.30741e-14	526	533
FBXO9	0.335373	1.77572e-15	1.30741e-14	526	533
NAPSA	0.335279	1.81012e-15	1.33127e-14	526	532
SLC35A5	0.335257	1.81825e-15	1.33677e-14	526	533
SGMS2	0.335156	1.85587e-15	1.36343e-14	526	533
KBTBD6	0.335145	1.86026e-15	1.36616e-14	526	533
ANKS1A	0.335061	1.89198e-15	1.38844e-14	526	533
NUS1	0.334985	1.92174e-15	1.40925e-14	526	533
RNF111	0.334975	1.92553e-15	1.41152e-14	526	533
USP1	0.334939	1.93958e-15	1.4213e-14	526	533
LOC100128977	0.334841	1.97855e-15	1.44933e-14	526	381
ZNF81	0.334813	1.99004e-15	1.45616e-14	526	533
C6orf211	0.33469	2.04029e-15	1.49239e-14	526	533
KBTBD3	0.33468	2.04427e-15	1.49476e-14	526	533
WDR11	0.334673	2.0473e-15	1.49526e-14	526	533
MOSPD2	0.334672	2.04793e-15	1.49526e-14	526	533
ESYT1	0.33464	2.06107e-15	1.50377e-14	526	533
NRG1	0.334629	2.06563e-15	1.50655e-14	526	532
SRFBP1	0.334617	2.07072e-15	1.50972e-14	526	533
EXTL3	0.334573	2.08913e-15	1.52149e-14	526	533
VTA1	0.334406	2.16143e-15	1.573e-14	526	533
RNF41	0.334331	2.19464e-15	1.59602e-14	526	533
C4orf49	0.334283	2.21597e-15	1.61095e-14	526	533
NPY1R	0.334224	2.24247e-15	1.62963e-14	526	533
PKD2	0.334164	2.2699e-15	1.64897e-14	526	533
ZFAT	0.334157	2.27306e-15	1.65067e-14	526	533
PDPR	0.334041	2.32713e-15	1.68872e-14	526	533
IFIT5	0.333971	2.36034e-15	1.7122e-14	526	533
RALBP1	0.333948	2.37142e-15	1.71962e-14	526	533
SLC34A1	0.333543	2.57432e-15	1.86207e-14	526	497
RAB9B	0.333518	2.58691e-15	1.8705e-14	526	529
MIB1	0.333504	2.59467e-15	1.87544e-14	526	533
FBXO28	0.333443	2.6267e-15	1.89723e-14	526	533
CHD8	0.33336	2.67122e-15	1.92731e-14	526	533
MAPRE2	0.333352	2.67537e-15	1.92961e-14	526	533
PHF15	0.333076	2.82884e-15	2.03707e-14	526	533
PLA2R1	0.333062	2.83668e-15	2.04158e-14	526	533
GNA14	0.333004	2.87019e-15	2.06348e-14	526	533
RBM7	0.33298	2.88419e-15	2.07281e-14	526	533
MAT2B	0.332861	2.95405e-15	2.12e-14	526	533
CD274	0.33268	3.06415e-15	2.19588e-14	526	532
ZFP37	0.33265	3.08268e-15	2.20838e-14	526	532
DPY19L3	0.332627	3.09669e-15	2.21762e-14	526	533
CLEC14A	0.332612	3.10608e-15	2.22356e-14	526	533
IL7R	0.33257	3.1328e-15	2.24189e-14	526	532
EXOC3L2	0.332543	3.1498e-15	2.25326e-14	526	533
SLC17A1	0.332368	3.26271e-15	2.33268e-14	526	519
ZBTB46	0.332248	3.3421e-15	2.38406e-14	526	533
ATF7	0.332025	3.49552e-15	2.48909e-14	526	533
GJA5	0.331925	3.56693e-15	2.53815e-14	526	533
SORBS2	0.331893	3.58992e-15	2.55181e-14	526	533
FLJ10357	0.331836	3.63103e-15	2.57921e-14	526	533
ZNF221	0.331813	3.64797e-15	2.59033e-14	526	532
ABLIM1	0.331764	3.6838e-15	2.61393e-14	526	533
PPAP2A	0.331658	3.76322e-15	2.66841e-14	526	533
ZNF836	0.331599	3.80828e-15	2.69846e-14	526	533
NEDD1	0.331503	3.88212e-15	2.74692e-14	526	533
LOC389333	0.331469	3.90898e-15	2.76398e-14	526	531
KDM1B	0.331384	3.97625e-15	2.80958e-14	526	533
BRWD3	0.331323	4.02502e-15	2.84204e-14	526	532
ANAPC1	0.331271	4.06731e-15	2.86889e-14	526	533
ZNF770	0.331088	4.21891e-15	2.9727e-14	526	533
PI4KA	0.331045	4.25591e-15	2.99668e-14	526	533
MTSS1	0.331001	4.29349e-15	3.02208e-14	526	533
ENPP5	0.330999	4.29515e-15	3.0222e-14	526	533
DHX15	0.330986	4.30588e-15	3.02763e-14	526	533
EIF2AK2	0.330917	4.36636e-15	3.06695e-14	526	533
ZW10	0.330773	4.49349e-15	3.15295e-14	526	533
SMAD4	0.330755	4.51052e-15	3.1627e-14	526	533
SOS2	0.330613	4.64021e-15	3.25024e-14	526	533
KIAA0586	0.330555	4.69419e-15	3.28691e-14	526	533
ACBD5	0.330494	4.7514e-15	3.32466e-14	526	533
C13orf15	0.330469	4.77605e-15	3.34075e-14	526	533
SAMHD1	0.330425	4.81761e-15	3.36865e-14	526	533
KLF6	0.330333	4.90745e-15	3.42909e-14	526	533
AP2B1	0.330289	4.95025e-15	3.4578e-14	526	533
UBTD2	0.330152	5.08793e-15	3.55151e-14	526	533
SLC35B4	0.330111	5.12981e-15	3.57826e-14	526	533
PEX3	0.330039	5.20435e-15	3.62649e-14	526	533
DZIP3	0.330017	5.22687e-15	3.64093e-14	526	533
ZFX	0.329996	5.24914e-15	3.65518e-14	526	533
RBM9	0.329982	5.26335e-15	3.6638e-14	526	533
TAF3	0.329971	5.27462e-15	3.67039e-14	526	533
RGNEF	0.329894	5.35683e-15	3.72631e-14	526	533
API5	0.329878	5.37405e-15	3.737e-14	526	533
DNASE1L3	0.329636	5.63982e-15	3.91101e-14	526	533
CSNK1G1	0.329634	5.64181e-15	3.91104e-14	526	533
MYL3	0.329555	5.73141e-15	3.97043e-14	526	523
LEPR	0.329549	5.7385e-15	3.97398e-14	526	533
ZNF573	0.32954	5.7483e-15	3.97939e-14	526	532
RBM27	0.329475	5.82392e-15	4.03036e-14	526	533
TRIM2	0.329377	5.93764e-15	4.10483e-14	526	533
RUNDC3B	0.329271	6.06478e-15	4.19129e-14	526	533
SLC26A2	0.329204	6.14579e-15	4.24582e-14	526	533
SPRY1	0.329196	6.15625e-15	4.25159e-14	526	533
SMARCA1	0.329192	6.16058e-15	4.25312e-14	526	533
GPR21	0.329019	6.37643e-15	4.39913e-14	526	525
CTAGE1	0.328973	6.43543e-15	4.43679e-14	526	527
NAT8	0.328944	6.4718e-15	4.46034e-14	526	533
LOC650623	0.328894	6.53701e-15	4.50374e-14	526	532
PLEKHF2	0.32873	6.75366e-15	4.64666e-14	526	533
CP110	0.328546	7.00472e-15	4.81446e-14	526	533
GAN	0.328375	7.24697e-15	4.97418e-14	526	532
KIAA0922	0.328144	7.58658e-15	5.19138e-14	526	533
ZSCAN12	0.328128	7.61066e-15	5.20255e-14	526	533
KIAA1826	0.328116	7.62864e-15	5.21131e-14	526	533
MTAP	0.328085	7.67516e-15	5.23954e-14	526	533
CCDC47	0.328071	7.69732e-15	5.25289e-14	526	533
HBP1	0.328058	7.71721e-15	5.2638e-14	526	533
ECM2	0.328057	7.71853e-15	5.2638e-14	526	533
PPP1R13B	0.328054	7.72243e-15	5.26468e-14	526	533
MANSC1	0.328046	7.73466e-15	5.27123e-14	526	533
DOC2B	0.328044	7.73862e-15	5.27215e-14	526	525
RASA2	0.328011	7.78944e-15	5.30498e-14	526	531
ZNF827	0.327909	7.94723e-15	5.40878e-14	526	533
LILRA1	0.327907	7.95111e-15	5.4096e-14	526	529
FRMD6	0.327887	7.98213e-15	5.42887e-14	526	533
ISG20L2	0.327883	7.98859e-15	5.43143e-14	526	533
KLHL28	0.327821	8.08704e-15	5.49652e-14	526	533
CXorf38	0.327665	8.34187e-15	5.6678e-14	526	533
WDSUB1	0.327663	8.34519e-15	5.66815e-14	526	533
IPCEF1	0.327354	8.86969e-15	6.0181e-14	526	533
LCLAT1	0.32735	8.87773e-15	6.01972e-14	526	533
WWC2	0.327128	9.27633e-15	6.27522e-14	526	533
ZNFX1	0.327122	9.28663e-15	6.28008e-14	526	533
CCDC141	0.327103	9.32084e-15	6.3011e-14	526	532
MAP3K4	0.327063	9.39545e-15	6.34728e-14	526	533
EZR	0.326959	9.59088e-15	6.47497e-14	526	533
ZNF585B	0.326944	9.61872e-15	6.49159e-14	526	533
AFAP1	0.326828	9.84116e-15	6.63505e-14	526	533
KIAA1107	0.326802	9.89154e-15	6.66679e-14	526	533
VAMP3	0.326727	1.00394e-14	6.75968e-14	526	533
FLI1	0.326692	1.01089e-14	6.80415e-14	526	533
DHX57	0.326577	1.03414e-14	6.95142e-14	526	533
SNED1	0.326547	1.04018e-14	6.98967e-14	526	533
UGT3A1	0.326543	1.041e-14	6.99286e-14	526	515
MSN	0.326509	1.04809e-14	7.03341e-14	526	533
TNIK	0.326456	1.05909e-14	7.1025e-14	526	533
PPP4R2	0.3263	1.09212e-14	7.31674e-14	526	533
CHURC1	0.326188	1.11638e-14	7.46935e-14	526	533
FBP1	0.32597	1.16527e-14	7.79125e-14	526	533
MBP	0.325909	1.17925e-14	7.88212e-14	526	533
MIOX	0.325822	1.19961e-14	8.01556e-14	526	530
RFTN2	0.325688	1.23178e-14	8.22503e-14	526	533
PEX26	0.325594	1.2547e-14	8.36977e-14	526	533
CDC42BPB	0.325463	1.28739e-14	8.57647e-14	526	533
SFMBT2	0.325413	1.29999e-14	8.65472e-14	526	532
IGF1R	0.325178	1.36143e-14	9.05622e-14	526	533
RAPH1	0.325001	1.4095e-14	9.36214e-14	526	533
MED17	0.324998	1.41019e-14	9.36363e-14	526	533
ANKRD50	0.324874	1.44494e-14	9.58492e-14	526	533
KIAA2018	0.324849	1.45215e-14	9.62638e-14	526	533
SEC24B	0.324809	1.46334e-14	9.69418e-14	526	533
LCMT2	0.3248	1.46591e-14	9.70608e-14	526	533
MFAP3L	0.3248	1.46609e-14	9.70608e-14	526	533
CNKSR3	0.324773	1.47385e-14	9.75102e-14	526	533
TTC5	0.324449	1.57011e-14	1.03708e-13	526	533
SLC25A13	0.32441	1.58225e-14	1.04476e-13	526	533
CTSO	0.324382	1.59089e-14	1.05013e-13	526	533
KTN1	0.32424	1.63561e-14	1.07753e-13	526	533
F8	0.324224	1.64077e-14	1.08057e-13	526	533
EGFR	0.32416	1.66145e-14	1.09348e-13	526	533
USP33	0.323892	1.75074e-14	1.15149e-13	526	533
RXFP1	0.323694	1.81948e-14	1.19553e-13	526	530
HACE1	0.32353	1.87881e-14	1.23331e-13	526	533
TTC30A	0.323509	1.88663e-14	1.23804e-13	526	533
PURB	0.323458	1.90538e-14	1.24993e-13	526	533
SPTY2D1	0.323042	2.06617e-14	1.35242e-13	526	533
ACAT1	0.323041	2.06629e-14	1.35242e-13	526	533
MYLK	0.323027	2.07195e-14	1.35568e-13	526	533
DENND5B	0.322986	2.08859e-14	1.36612e-13	526	533
APLNR	0.322964	2.09757e-14	1.37155e-13	526	533
EHD4	0.322933	2.11009e-14	1.37929e-13	526	533
FRMPD2	0.322844	2.14729e-14	1.40315e-13	526	514
NRXN2	0.322788	2.17056e-14	1.4179e-13	526	532
PGAP1	0.322779	2.17434e-14	1.41991e-13	526	533
KIF27	0.322731	2.19499e-14	1.43293e-13	526	533
SFT2D2	0.322719	2.19981e-14	1.43561e-13	526	533
MSH2	0.322712	2.20285e-14	1.43713e-13	526	533
MGA	0.322696	2.20985e-14	1.44123e-13	526	533
PAPOLG	0.322686	2.21403e-14	1.44349e-13	526	532
CMBL	0.322624	2.24088e-14	1.46005e-13	526	533
ATL3	0.322609	2.24741e-14	1.46336e-13	526	533
XCR1	0.322599	2.25169e-14	1.46567e-13	526	489
ZNF669	0.322492	2.29908e-14	1.49507e-13	526	532
SYNPO2	0.322485	2.30213e-14	1.49657e-13	526	533
RAB21	0.322465	2.31128e-14	1.50203e-13	526	533
ALDH5A1	0.322095	2.48332e-14	1.61176e-13	526	533
PARD6G	0.322042	2.50864e-14	1.62767e-13	526	533
PEG10	0.321923	2.56715e-14	1.66131e-13	526	533
PHYHIPL	0.321832	2.61268e-14	1.68973e-13	526	532
SPRED1	0.321804	2.62702e-14	1.69846e-13	526	533
KIAA0562	0.321753	2.65329e-14	1.7149e-13	526	533
FITM2	0.321686	2.68765e-14	1.73655e-13	526	533
DYNC1H1	0.321468	2.80347e-14	1.80849e-13	526	533
GSTCD	0.321402	2.83933e-14	1.82986e-13	526	533
ACAD11	0.321357	2.86414e-14	1.84467e-13	526	533
KCTD16	0.321311	2.88983e-14	1.86062e-13	526	532
SPG11	0.321303	2.89467e-14	1.86315e-13	526	533
GAB2	0.321236	2.93212e-14	1.88544e-13	526	533
AP1G1	0.321209	2.94747e-14	1.89471e-13	526	533
ZNF791	0.321022	3.05612e-14	1.9633e-13	526	533
DGKK	0.320752	3.21911e-14	2.06735e-13	526	291
PBRM1	0.320737	3.22867e-14	2.07283e-13	526	533
TCN2	0.320697	3.25339e-14	2.08803e-13	526	533
CDON	0.320626	3.29873e-14	2.11511e-13	526	533
CYFIP2	0.320274	3.52958e-14	2.25954e-13	526	533
TMEM132D	0.320239	3.55351e-14	2.27413e-13	526	472
NEK1	0.320186	3.59025e-14	2.29692e-13	526	533
ALG10	0.320153	3.61314e-14	2.3101e-13	526	533
MCC	0.320041	3.69147e-14	2.35793e-13	526	533
JPH4	0.31999	3.72854e-14	2.38086e-13	526	533
FAM171B	0.319975	3.73863e-14	2.38579e-13	526	533
AUTS2	0.319959	3.75021e-14	2.39242e-13	526	533
IQGAP1	0.319941	3.76319e-14	2.39994e-13	526	533
GPR20	0.319931	3.77045e-14	2.40381e-13	526	523
C1orf163	0.31991	3.7863e-14	2.413e-13	526	533
SLFN12	0.319903	3.79076e-14	2.41371e-13	526	532
DAB2	0.319869	3.81612e-14	2.42909e-13	526	533
FNBP1L	0.319844	3.8345e-14	2.44001e-13	526	533
SNX4	0.319815	3.8554e-14	2.45254e-13	526	533
C1QTNF7	0.319807	3.86183e-14	2.45508e-13	526	531
LRRC58	0.319762	3.89548e-14	2.47491e-13	526	533
KLHL33	0.319752	3.90277e-14	2.47877e-13	526	422
IFT88	0.319475	4.1162e-14	2.61103e-13	526	533
ZNF398	0.319371	4.19914e-14	2.66029e-13	526	533
TMEM66	0.319236	4.30913e-14	2.72826e-13	526	533
ZNF845	0.319211	4.33007e-14	2.74066e-13	526	533
AGL	0.319208	4.33269e-14	2.74145e-13	526	533
RGS9	0.319172	4.36196e-14	2.75824e-13	526	532
KLF3	0.31913	4.39719e-14	2.77965e-13	526	533
MPP7	0.318892	4.60263e-14	2.90405e-13	526	533
PTH1R	0.31885	4.63992e-14	2.92666e-13	526	532
NOC3L	0.31869	4.78451e-14	3.01503e-13	526	533
MPZL2	0.318642	4.82798e-14	3.04148e-13	526	533
CACHD1	0.318481	4.97931e-14	3.13583e-13	526	533
LONRF3	0.318435	5.02332e-14	3.16256e-13	526	532
HLF	0.318309	5.14546e-14	3.23844e-13	526	533
RBM43	0.318293	5.1615e-14	3.24753e-13	526	533
KALRN	0.318288	5.16667e-14	3.24976e-13	526	533
CNDP2	0.318256	5.19848e-14	3.26875e-13	526	533
SHOC2	0.31824	5.21368e-14	3.27729e-13	526	533
FAM188A	0.318228	5.22625e-14	3.28417e-13	526	533
SOX6	0.318172	5.28235e-14	3.31838e-13	526	533
RHOB	0.318157	5.29731e-14	3.32675e-13	526	533
THSD7B	0.318138	5.31651e-14	3.33776e-13	526	530
CWC22	0.318095	5.36091e-14	3.36145e-13	526	533
CYP2J2	0.318058	5.39856e-14	3.384e-13	526	532
KIAA1432	0.317993	5.46561e-14	3.4239e-13	526	533
SH2B3	0.317985	5.47469e-14	3.42853e-13	526	533
NIPAL2	0.31787	5.59554e-14	3.50312e-13	526	533
MYH10	0.317825	5.64384e-14	3.53117e-13	526	533
IQUB	0.317801	5.67037e-14	3.54666e-13	526	530
ZNF813	0.317777	5.69639e-14	3.56183e-13	526	533
MMGT1	0.317712	5.7669e-14	3.6048e-13	526	533
MBLAC2	0.317638	5.84888e-14	3.65491e-13	526	533
PLG	0.317539	5.96011e-14	3.72212e-13	526	446
ADNP2	0.317481	6.027e-14	3.76156e-13	526	533
LOC729020	0.317466	6.04347e-14	3.7695e-13	526	533
FECH	0.317446	6.06744e-14	3.78245e-13	526	533
ZNF592	0.317445	6.06797e-14	3.78245e-13	526	533
IRAK3	0.31742	6.09716e-14	3.79829e-13	526	533
C14orf64	0.317311	6.22527e-14	3.8757e-13	526	531
C5orf4	0.317049	6.54325e-14	4.06614e-13	526	533
FBXO38	0.317033	6.56273e-14	4.07573e-13	526	533
GPR155	0.316854	6.78986e-14	4.2103e-13	526	533
CTDSPL	0.316689	7.00694e-14	4.33957e-13	526	533
SP4	0.316581	7.15208e-14	4.42673e-13	526	533
SLITRK4	0.316545	7.20037e-14	4.45377e-13	526	533
SLC33A1	0.316544	7.20238e-14	4.45377e-13	526	533
LOC388387	0.316511	7.24743e-14	4.48025e-13	526	517
SIN3A	0.316494	7.27058e-14	4.49319e-13	526	533
HUWE1	0.316465	7.31164e-14	4.51717e-13	526	533
ARNT	0.316368	7.44666e-14	4.59636e-13	526	533
SLC2A2	0.316243	7.62577e-14	4.70403e-13	526	523
MTERFD2	0.316179	7.71893e-14	4.76005e-13	526	533
CYP4A22	0.316072	7.87694e-14	4.85304e-13	526	349
PITPNC1	0.315975	8.02329e-14	4.94169e-13	526	533
CALCOCO2	0.315971	8.02825e-14	4.94324e-13	526	533
FRS2	0.315797	8.29877e-14	5.10201e-13	526	533
ZFR	0.315713	8.4303e-14	5.17814e-13	526	533
NBPF3	0.315694	8.46192e-14	5.19598e-13	526	533
HNF4G	0.315607	8.60162e-14	5.27854e-13	526	530
MRC1	0.3156	8.61341e-14	5.28417e-13	526	533
GATM	0.315598	8.61639e-14	5.28439e-13	526	533
CIT	0.315548	8.69767e-14	5.33261e-13	526	533
RASGRP3	0.315532	8.72394e-14	5.34709e-13	526	533
TMEM233	0.315387	8.96681e-14	5.49261e-13	526	533
DDX20	0.315384	8.97307e-14	5.49311e-13	526	533
PEX11A	0.314997	9.65291e-14	5.90033e-13	526	533
L2HGDH	0.314981	9.68125e-14	5.91586e-13	526	533
ZNF562	0.31483	9.96187e-14	6.08181e-13	526	533
ALDH8A1	0.31468	1.02469e-13	6.25203e-13	526	533
ACOX1	0.314635	1.03352e-13	6.30207e-13	526	533
ASH2L	0.314601	1.0402e-13	6.33967e-13	526	533
LRRC70	0.314566	1.04696e-13	6.37634e-13	526	533
USP9X	0.314522	1.05575e-13	6.42402e-13	526	533
PTPN3	0.31442	1.07628e-13	6.54701e-13	526	533
LBR	0.314397	1.08086e-13	6.57285e-13	526	533
BANK1	0.314385	1.08343e-13	6.58651e-13	526	533
CD2AP	0.314334	1.09379e-13	6.64749e-13	526	533
NCKAP5	0.314303	1.10025e-13	6.68471e-13	526	533
N4BP2	0.31426	1.10915e-13	6.73477e-13	526	533
FBXL20	0.31413	1.13657e-13	6.8971e-13	526	533
NEK7	0.313963	1.1728e-13	7.11053e-13	526	533
SLITRK5	0.313936	1.17878e-13	7.14249e-13	526	512
EVC	0.313851	1.19788e-13	7.25164e-13	526	533
KRAS	0.313825	1.20374e-13	7.28276e-13	526	533
UNC5D	0.313751	1.22061e-13	7.38263e-13	526	484
STS	0.313684	1.23604e-13	7.47148e-13	526	533
RNF125	0.313619	1.25123e-13	7.55195e-13	526	533
ZNF367	0.313607	1.25398e-13	7.56629e-13	526	532
C2orf86	0.313605	1.25445e-13	7.56684e-13	526	533
TNFSF18	0.313598	1.25603e-13	7.57412e-13	526	481
RBMS2	0.313486	1.28279e-13	7.72436e-13	526	533
TBC1D5	0.313401	1.30341e-13	7.84341e-13	526	533
INPP5A	0.313392	1.30553e-13	7.85384e-13	526	533
ZNF619	0.313355	1.31464e-13	7.90625e-13	526	532
PRMT10	0.313273	1.33502e-13	8.02645e-13	526	533
IYD	0.313062	1.38887e-13	8.34025e-13	526	519
IDI1	0.313028	1.39786e-13	8.39175e-13	526	533
ZBTB39	0.312983	1.40965e-13	8.45748e-13	526	533
HSPA12B	0.312841	1.44755e-13	8.67453e-13	526	533
DCAF10	0.312768	1.46771e-13	8.78753e-13	526	533
ADPRH	0.312761	1.46955e-13	8.79333e-13	526	533
CD300E	0.312703	1.48551e-13	8.88352e-13	526	487
PPP3R1	0.312614	1.51054e-13	9.02788e-13	526	533
EDA	0.312536	1.53282e-13	9.15558e-13	526	533
CEP350	0.312446	1.55876e-13	9.29673e-13	526	533
LNX2	0.312414	1.56812e-13	9.34982e-13	526	533
CHIC1	0.31239	1.57497e-13	9.38646e-13	526	533
NOTCH2	0.31239	1.5752e-13	9.38646e-13	526	533
DGKE	0.312329	1.59309e-13	9.48749e-13	526	533
ITCH	0.31232	1.59583e-13	9.50101e-13	526	533
CEP120	0.312186	1.63631e-13	9.73338e-13	526	533
LOC100132111	0.312119	1.65692e-13	9.84434e-13	526	524
TTC26	0.312065	1.67377e-13	9.93858e-13	526	533
FGFR1OP	0.311994	1.69599e-13	1.00646e-12	526	533
PREX1	0.311948	1.71068e-13	1.01458e-12	526	533
ZNF396	0.311873	1.7347e-13	1.02822e-12	526	533
ZNF788	0.311868	1.73642e-13	1.02894e-12	526	533
COL4A3BP	0.311826	1.75016e-13	1.03677e-12	526	533
GTF2I	0.311728	1.78242e-13	1.05527e-12	526	533
SRP54	0.311719	1.78543e-13	1.05673e-12	526	533
GMCL1	0.31171	1.78814e-13	1.05803e-12	526	533
ALDOB	0.311654	1.8071e-13	1.06831e-12	526	532
ARHGEF17	0.311565	1.83715e-13	1.0848e-12	526	533
PPTC7	0.311527	1.85023e-13	1.09188e-12	526	532
HDAC2	0.311419	1.88791e-13	1.11361e-12	526	533
TMEM135	0.311414	1.88958e-13	1.11413e-12	526	533
NEURL1B	0.311306	1.92814e-13	1.13587e-12	526	533
ZNF660	0.311221	1.95871e-13	1.15287e-12	526	530
TRIM71	0.311159	1.98153e-13	1.16596e-12	526	358
PJA1	0.311061	2.01783e-13	1.18697e-12	526	533
ATF7IP	0.311021	2.03307e-13	1.19559e-12	526	533
ZNF470	0.310962	2.05534e-13	1.20798e-12	526	533
SLC39A9	0.310705	2.15581e-13	1.26481e-12	526	533
CEACAM1	0.3107	2.15815e-13	1.26582e-12	526	533
SFRS2IP	0.310533	2.22585e-13	1.30363e-12	526	533
TTC22	0.310457	2.25778e-13	1.32156e-12	526	530
LRRC16A	0.310386	2.28748e-13	1.33739e-12	526	533
CAMK1D	0.310317	2.31701e-13	1.35387e-12	526	533
ARHGEF3	0.310289	2.32907e-13	1.36052e-12	526	533
G3BP1	0.310231	2.35438e-13	1.37491e-12	526	533
CDK8	0.310189	2.37282e-13	1.38528e-12	526	532
GNA13	0.310125	2.4011e-13	1.40139e-12	526	533
ZNF781	0.310041	2.43866e-13	1.42289e-12	526	532
WDR76	0.309992	2.46067e-13	1.43532e-12	526	533
NBEA	0.309944	2.48258e-13	1.44642e-12	526	533
C6orf120	0.309884	2.51047e-13	1.46141e-12	526	533
NAA30	0.30983	2.53592e-13	1.4758e-12	526	533
PIP4K2A	0.309809	2.54586e-13	1.48115e-12	526	533
ITM2A	0.309783	2.55811e-13	1.48785e-12	526	533
PTP4A1	0.309435	2.72811e-13	1.58236e-12	526	533
CDC5L	0.309387	2.75226e-13	1.59479e-12	526	533
BTN3A3	0.309285	2.80443e-13	1.62316e-12	526	533
FBXO21	0.309246	2.82467e-13	1.63393e-12	526	533
SLC31A1	0.309179	2.86007e-13	1.65393e-12	526	533
PUM1	0.309145	2.87786e-13	1.66327e-12	526	533
HDHD2	0.308978	2.96817e-13	1.7135e-12	526	533
GVIN1	0.308926	2.9969e-13	1.7286e-12	526	532
BET3L	0.308842	3.04376e-13	1.75462e-12	526	502
ZNF727	0.308833	3.04878e-13	1.75702e-12	526	507
SMPDL3A	0.308812	3.06055e-13	1.76261e-12	526	533
IL1RL1	0.308811	3.06112e-13	1.76261e-12	526	531
FEZ2	0.308723	3.11096e-13	1.7908e-12	526	533
ZC3H7B	0.308637	3.16075e-13	1.81894e-12	526	533
SLC5A4	0.308589	3.18862e-13	1.83446e-12	526	526
RCBTB2	0.308547	3.21357e-13	1.84828e-12	526	533
FASTKD2	0.308496	3.24373e-13	1.8651e-12	526	533
SMARCAD1	0.30845	3.27166e-13	1.88062e-12	526	533
ZEB2	0.308435	3.28055e-13	1.8852e-12	526	533
LCA5	0.308429	3.28402e-13	1.88665e-12	526	533
ZNF844	0.308422	3.28843e-13	1.88865e-12	526	533
RIN2	0.308411	3.29532e-13	1.89206e-12	526	533
ARHGEF15	0.308363	3.32466e-13	1.90782e-12	526	533
TTC33	0.308298	3.36407e-13	1.92934e-12	526	533
BTBD3	0.308267	3.38341e-13	1.93988e-12	526	533
NNT	0.308238	3.4017e-13	1.94981e-12	526	533
RCHY1	0.308185	3.43505e-13	1.96837e-12	526	533
SPATA5	0.308166	3.44735e-13	1.97485e-12	526	533
AKD1	0.308066	3.51101e-13	2.01018e-12	526	531
C20orf177	0.307941	3.59273e-13	2.05405e-12	526	533
AP3M1	0.307933	3.59788e-13	2.05641e-12	526	533
CENPV	0.30786	3.64667e-13	2.08253e-12	526	532
SERP2	0.307817	3.67578e-13	2.09855e-12	526	532
GPR89B	0.307777	3.70264e-13	2.11329e-12	526	525
SHISA6	0.307735	3.73126e-13	2.12902e-12	526	464
RIMKLA	0.307717	3.74356e-13	2.13484e-12	526	533
NKIRAS1	0.307714	3.74579e-13	2.1355e-12	526	533
RASSF8	0.307635	3.80001e-13	2.16458e-12	526	533
SKAP2	0.307609	3.81873e-13	2.17463e-12	526	533
TSPAN12	0.307587	3.834e-13	2.18216e-12	526	533
MPHOSPH8	0.307587	3.83412e-13	2.18216e-12	526	533
GEMIN4	0.307549	3.86065e-13	2.19664e-12	526	533
ATXN7L3B	0.307503	3.89353e-13	2.21472e-12	526	533
ZNF711	0.307456	3.9275e-13	2.23152e-12	526	533
SLC17A3	0.30742	3.95301e-13	2.24539e-12	526	526
LGSN	0.307388	3.97644e-13	2.25702e-12	526	496
CDH5	0.307388	3.97685e-13	2.25702e-12	526	533
LEPROTL1	0.307273	4.06124e-13	2.30426e-12	526	533
JAM3	0.307239	4.08636e-13	2.31786e-12	526	533
ASPA	0.307157	4.14834e-13	2.35104e-12	526	532
FOXO3B	0.307119	4.17761e-13	2.36629e-12	526	533
UNC119B	0.307087	4.20239e-13	2.37899e-12	526	533
PDP2	0.306961	4.30011e-13	2.43295e-12	526	533
PRDM11	0.306954	4.30575e-13	2.43545e-12	526	531
ANK1	0.306948	4.31062e-13	2.43753e-12	526	532
RNF141	0.306921	4.33216e-13	2.44902e-12	526	533
SEMA3G	0.306896	4.35186e-13	2.45947e-12	526	533
CALD1	0.306742	4.47565e-13	2.5258e-12	526	533
CASQ2	0.30674	4.4779e-13	2.5258e-12	526	533
INSR	0.30674	4.47801e-13	2.5258e-12	526	533
SLC35F5	0.306683	4.52501e-13	2.55017e-12	526	533
FREM1	0.30657	4.61913e-13	2.60103e-12	526	521
JUB	0.306531	4.65205e-13	2.61884e-12	526	533
BDNF	0.306481	4.69458e-13	2.64204e-12	526	532
TMEM195	0.306417	4.75024e-13	2.67262e-12	526	518
ESR1	0.306408	4.75804e-13	2.67626e-12	526	533
CTDSP2	0.30638	4.78197e-13	2.68898e-12	526	533
CXorf56	0.306363	4.79675e-13	2.69653e-12	526	532
CAT	0.306244	4.90214e-13	2.75424e-12	526	533
CDC14A	0.306233	4.91201e-13	2.75902e-12	526	533
STON1-GTF2A1L	0.306093	5.0391e-13	2.82804e-12	526	355
INO80	0.30605	5.07887e-13	2.84956e-12	526	533
HEY2	0.306019	5.10817e-13	2.86521e-12	526	533
NEDD9	0.305996	5.12939e-13	2.87631e-12	526	533
C1orf192	0.305979	5.14555e-13	2.88457e-12	526	532
LOC344595	0.305968	5.15537e-13	2.88927e-12	526	533
TOMM20	0.305958	5.16478e-13	2.89374e-12	526	533
ACSS3	0.30594	5.18186e-13	2.9025e-12	526	533
NRG3	0.305872	5.24655e-13	2.93711e-12	526	532
RNF217	0.305822	5.29487e-13	2.96251e-12	526	532
ZNF800	0.30581	5.30613e-13	2.96799e-12	526	533
CCDC89	0.30548	5.63501e-13	3.14933e-12	526	531
ZNF677	0.305442	5.67423e-13	3.17037e-12	526	533
DBT	0.305359	5.7605e-13	3.21768e-12	526	533
ARHGEF10	0.30521	5.91863e-13	3.30234e-12	526	533
KIAA1737	0.305154	5.97994e-13	3.33563e-12	526	533
FTCD	0.305018	6.12919e-13	3.41699e-12	526	525
LIN54	0.304966	6.18774e-13	3.44867e-12	526	533
MED12L	0.304939	6.21746e-13	3.46428e-12	526	510
HECA	0.304919	6.24106e-13	3.47551e-12	526	533
TMX1	0.304903	6.25832e-13	3.48416e-12	526	533
TNN	0.304768	6.41377e-13	3.56775e-12	526	529
BLMH	0.304749	6.4358e-13	3.57902e-12	526	533
ZNF782	0.304687	6.50932e-13	3.6189e-12	526	533
KDM5A	0.304638	6.5676e-13	3.64999e-12	526	533
DDX24	0.304572	6.64579e-13	3.6907e-12	526	533
SAP130	0.304515	6.71491e-13	3.72601e-12	526	533
GATC	0.304479	6.7589e-13	3.74835e-12	526	529
PCDHGB7	0.304475	6.76444e-13	3.75039e-12	526	532
HHAT	0.304335	6.93844e-13	3.84581e-12	526	533
ERO1LB	0.304257	7.03723e-13	3.89735e-12	526	533
PHF16	0.304253	7.04251e-13	3.89921e-12	526	533
LACE1	0.304235	7.06514e-13	3.91066e-12	526	533
UCHL5	0.304212	7.09448e-13	3.92582e-12	526	533
CDC23	0.304061	7.29091e-13	4.03009e-12	526	533
DSC2	0.304003	7.36877e-13	4.07201e-12	526	533
EIF4B	0.303928	7.46911e-13	4.12633e-12	526	533
ZC3HAV1	0.303887	7.52516e-13	4.15616e-12	526	533
CPNE3	0.30387	7.54729e-13	4.1661e-12	526	533
ALMS1	0.303841	7.58691e-13	4.18682e-12	526	533
IPO5	0.30357	7.96812e-13	4.38998e-12	526	533
C1orf95	0.303541	8.01054e-13	4.41094e-12	526	530
HEPH	0.303521	8.04008e-13	4.42479e-12	526	533
CAMK4	0.303486	8.08991e-13	4.44857e-12	526	532
CNOT1	0.30341	8.20269e-13	4.50813e-12	526	533
ZC3HAV1L	0.303354	8.28507e-13	4.54968e-12	526	532
KIAA1715	0.303225	8.48121e-13	4.65612e-12	526	533
FAM101B	0.303109	8.66038e-13	4.74931e-12	526	533
FAM76A	0.303003	8.82709e-13	4.83678e-12	526	533
TMEM232	0.302974	8.87392e-13	4.86112e-12	526	533
ZBTB5	0.302951	8.91003e-13	4.87958e-12	526	533
ZFYVE20	0.302803	9.15095e-13	5.00879e-12	526	533
LATS2	0.302691	9.33768e-13	5.10546e-12	526	533
PPM1L	0.302672	9.36966e-13	5.12156e-12	526	533
GTF2H3	0.302667	9.37833e-13	5.1249e-12	526	533
ZBTB9	0.302633	9.43559e-13	5.1534e-12	526	533
DNAJC3	0.302529	9.61474e-13	5.24556e-12	526	533
VPS35	0.302378	9.87962e-13	5.38716e-12	526	533
FAM124B	0.302132	1.03265e-12	5.62477e-12	526	533
SLIT3	0.302121	1.03457e-12	5.63368e-12	526	533
TSNAX	0.302113	1.03617e-12	5.63937e-12	526	533
SIPA1L2	0.302046	1.04869e-12	5.70285e-12	526	533
TAB2	0.302009	1.05578e-12	5.7399e-12	526	533
RNF146	0.301894	1.0778e-12	5.858e-12	526	533
IPO9	0.301796	1.09688e-12	5.96011e-12	526	533
TMEM48	0.301728	1.11029e-12	6.02971e-12	526	533
TMIGD1	0.301673	1.12127e-12	6.08279e-12	526	464
LIPE	0.301669	1.1222e-12	6.08525e-12	526	533
KCTD18	0.301668	1.12233e-12	6.08525e-12	526	533
VPS36	0.301561	1.14418e-12	6.20038e-12	526	533
ALKBH8	0.301458	1.16538e-12	6.31359e-12	526	533
SERINC3	0.301398	1.1781e-12	6.37909e-12	526	533
GPD2	0.301386	1.18052e-12	6.39049e-12	526	533
NSD1	0.301383	1.18115e-12	6.39216e-12	526	533
HSDL2	0.301357	1.18662e-12	6.42002e-12	526	533
SERPINA6	0.301322	1.19414e-12	6.45728e-12	526	528
BMP4	0.301212	1.21802e-12	6.58288e-12	526	533
QRFPR	0.301125	1.23703e-12	6.6802e-12	526	529
ZNF143	0.300998	1.26539e-12	6.82426e-12	526	533
ITPKB	0.300812	1.30843e-12	7.05258e-12	526	533
C9orf156	0.300714	1.33135e-12	7.17227e-12	526	533
LRIG3	0.300698	1.3352e-12	7.1892e-12	526	533
CASC3	0.300635	1.35048e-12	7.26562e-12	526	533
LRRC3B	0.300375	1.41457e-12	7.59623e-12	526	458
ANUBL1	0.300282	1.43836e-12	7.71375e-12	526	533
FCF1	0.300233	1.45092e-12	7.779e-12	526	533
ASAP1	0.300219	1.4546e-12	7.79669e-12	526	533
TOX4	0.300112	1.48265e-12	7.94282e-12	526	533
CYB5RL	0.300018	1.50769e-12	8.07051e-12	526	533
HELQ	0.30001	1.5098e-12	8.07966e-12	526	533
WDR65	0.3	1.51251e-12	8.092e-12	526	518
KDSR	0.299983	1.51694e-12	8.11141e-12	526	533
CAND1	0.299837	1.55711e-12	8.32181e-12	526	533
PGM3	0.299798	1.56776e-12	8.37647e-12	526	533
FAM117B	0.299666	1.60503e-12	8.5688e-12	526	533
C8orf80	0.299596	1.62517e-12	8.67174e-12	526	531
ACTR2	0.29941	1.68001e-12	8.95725e-12	526	533
GPIHBP1	0.299318	1.70774e-12	9.10025e-12	526	533
MRE11A	0.299264	1.72404e-12	9.18228e-12	526	533
SLAIN2	0.299211	1.74041e-12	9.26704e-12	526	533
IPO8	0.299194	1.74587e-12	9.29362e-12	526	533
C9orf64	0.299093	1.77727e-12	9.45329e-12	526	533
NET1	0.29905	1.79086e-12	9.52056e-12	526	533
SYNE2	0.299044	1.79302e-12	9.52953e-12	526	533
SOSTDC1	0.298977	1.81431e-12	9.64013e-12	526	515
C13orf31	0.298957	1.82079e-12	9.66945e-12	526	533
F2RL1	0.298894	1.8414e-12	9.77377e-12	526	533
ARHGEF37	0.298844	1.85753e-12	9.85226e-12	526	533
ZNF561	0.298683	1.91165e-12	1.01333e-11	526	533
LASS6	0.298632	1.92881e-12	1.02162e-11	526	533
PKP4	0.298562	1.95312e-12	1.03341e-11	526	533
EBF2	0.298535	1.96245e-12	1.03808e-11	526	531
PTPN21	0.298497	1.97565e-12	1.04451e-11	526	533
[truncated: 18,160 more rows]

## Sheet: S2-Transcriptional factors 
Browse peaks	No. of datasets	TF	Tissue	No. of peaks (total/average)	No. of peaks in gene body (total/average)	No. of peaks around TSS (total/average)	The peak close to TSS	The peak with strongest signal
Details	1	AR	Kidney	14/ 14	44542	44229	Chr6,110355038,110355223,4.04,3049,gb,dataset-69	Chr6,110340586,110340970,34.5,1730,gb,dataset-69
Details	1	BRD2	Kidney	44290	44229	44229	Chr6,110357627,110357878,7.86,394,pr,dataset-253	Chr6,110357627,110357878,7.86,394,pr,dataset-253
Details	2	CTCF	Kidney	44380	44318	44228	Chr6,110357873,110358147,11.9,125,pr,dataset-695	Chr6,110341941,110342310,21.2,1596,gb,dataset-695
Details	1	EP300	Kidney	44229	44197	44197	Chr6,110357970,110358290,5.07,-18,pr,dataset-938	Chr6,110357970,110358290,5.07,-18,pr,dataset-938
Details	1	MYC	Kidney	44290	44229	44229	Chr6,110358205,110358475,3.31,-203,pr,dataset-2107	Chr6,110358205,110358475,3.31,-203,pr,dataset-2107
Details	9	SPI1	Kidney	121/ 13	103 / 11	44245	Chr6,110358285,110358410,3.94,-138,pr,dataset-3229	Chr6,110255347,110255747,11.4,1025,gb,dataset-3094
Details	1	ZNF76	Kidney	44321	44321	0 / 0	Chr6,110356891,110357054,5.01,1218,gb,dataset-3860	Chr6,110342030,110342220,7.34,1605,gb,dataset-3860
